# Supplementary material for: Decreased PEDF Promotes Hepatic Fatty Acid Uptake and Lipid Droplet Formation in the Pathogenesis of NAFLD
Source: Nutrients. 2020 Jan 20;12(1):270. doi: 10.3390/nu12010270 (PMC7019565; doi:10.3390/nu12010270)
Supplement: Supplementary file 1 [file nutrients-12-00270-s001.zip]

Archive with 2 entries (2 files):
- Figure S1 Table S1.pdf
- Table S2 S3.xlsx
