# Supplementary material for: Decreased PEDF Promotes Hepatic Fatty Acid Uptake and Lipid Droplet Formation in the Pathogenesis of NAFLD
Source: Nutrients. 2020 Jan 20;12(1):270. doi: 10.3390/nu12010270 (PMC7019565; doi:10.3390/nu12010270)
Supplement: Supplementary file 1 [file nutrients-12-00270-s001.zip › Table S2 S3.xlsx]

## Sheet: Sub-networks 2258 Up
Figure S2. Sub-network analysis of 2258 up-regulated DEGs (siPEDF vs. siCON) (Disease Biomarkers)
Name	Parent Folder	Total # of Neighbors	Gene Set Seed	Overlap	Percent Overlap	Overlapping Entities	p-value	Jaccard similarity	Hit type
Disease Biomarkers (Quantity) of neoplasm		4474	neoplasm	601	13	NR2F6;RANBP1;ERBB3;EREG;TSPAN7;RAP2B;RARA;EVA1A;MYO9B;RAP1GAP;PIGU;CALR;ASF1A;FBL;TMSB4X;TMPRSS2;BRMS1;RARRES2;G3BP2;CLASRP;HSPA1A;CAPN1;RBM3;CAPNS1;HSPB1;CASP6;CDC37;HSPA8;ETS2;CAV2;NDUFA1;HSPE1;CAT;MAF1;CASP7;HSPG2;H2AFY2;EIF3F;CBR1;F10;BECN1;CBS;TPM2;VAMP8;TPM4;FABP6;TRIM27;FABP1;IRF8;CCNG1;TRAF1;ACSL4;TRAF3;HDAC7;FASN;WIF1;ABCC3;NEU1;FBLN1;PTBP3;TRIP6;FBP1;ID4;FAU;IDH2;ERGIC3;RPL35;CD8B;GPAA1…	4.26e-65	0.114607	Disease Biomarkers (Quantity)
Disease Biomarkers (Quantity) of cancer		3342	cancer	456	13	NR2F6;RANBP1;ERBB3;PRSS23;EREG;RARA;RAP1GAP;OSBPL2;CALR;FBL;TMSB4X;TMPRSS2;BRMS1;RARRES2;G3BP2;HSPA1A;ZWINT;RBM3;HSPB1;CASP6;CDC37;HSPA8;ETS2;NCAPD2;CAV2;DNAJB1;CAT;CASP7;HSPG2;NDUFA4;SERPINA6;NELFB;EIF3G;EIF3F;TPI1;CBR1;WDR1;F10;BECN1;CBS;F7;SRSF9;TRIM27;DGAT1;IRF8;CCNG1;TRAF1;ACSL4;FASN;ABCC3;NEU1;FBLN1;TRIP6;FBP1;ID4;IDH2;HDAC6;HDAC5;LINC00152;ADAM15;ADAM9;BCL2L11;TROAP;ZDHHC7;CD164;SH3RF2;TSC…	2.33e-47	0.107118	Disease Biomarkers (Quantity)
Disease Biomarkers (Quantity) of hepatocellular carcinoma		2257	hepatocellular carcinoma	336	14	LAMC2;ERBB3;PRAP1;B4GALT1;LASP1;TM4SF4;AFP;RARA;EVA1A;TSPAN4;AGER;LDLR;CSK;CALR;AGT;HSPA1B;BRMS1;RARRES2;PITX1;AHR;HSPA1A;PI4KA;AHSG;CAPNS1;HSPB1;LGALS1;GPC3;CDC37;AKT1;HSPA8;CST3;ALB;ALDH2;DNAJB1;CHRD;KAT5;SPHK2;BOP1;CAT;MAF1;CASP7;ALDOA;USP21;HSPG2;LIPC;PLCG1;SERPINA6;NELFB;TPI1;PLEC;GLUL;CBR1;F10;PLK1;CTBP1;BECN1;CTSH;CTSD;HTATIP2;AMBP;CBS;CTSB;SMARCA4;SLC9A3R1;FABP1;CCNG1;ESRP1;LRP1;SUMO3;ACS…	5.29e-41	0.102066	Disease Biomarkers (Quantity)
Disease Biomarkers (Quantity) of breast cancer		2423	breast cancer	339	13	LAMA4;ERBB3;RANBP1;EREG;LASP1;TADA3;RARA;CDK11A;SLC6A8;PIK3CD;AGER;CSK;CALR;FBL;NAB2;BRMS1;LGALS3BP;HSPA1A;AHR;CSNK1E;CAPNS1;HSPB1;LGALS1;GPC3;AKT1;EVL;LIFR;HNRNPM;HSPA8;ETS2;RNF11;CST3;ALAD;CAV2;KAT5;CIB1;ALCAM;CAT;CASP7;HSPG2;LMNA;PLCG1;LLGL2;TMEM45B;PLD2;SH3GLB2;SLCO1A2;GLUL;CBR1;WDR1;ERLIN2;PLOD1;PLK1;SLC39A7;CTBP1;BECN1;CTSD;HTATIP2;TPM2;CTSB;TPM4;VAMP8;SMARCA4;GNAS;SMARCE1;SLC9A3R1;FABP1;PL…	1.26e-35	0.0981187	Disease Biomarkers (Quantity)
Disease Biomarkers (Quantity) of diabetes mellitus		2072	diabetes mellitus	288	13	TLE1;ERBB3;CS;B4GALT1;CHDH;PIK3CD;LDLR;AGER;GIPR;CALR;AGT;TMSB4X;RARRES2;SLC7A2;HSPA1A;AHSG;CAPNS1;HSPB1;ATPIF1;LGALS1;AKT1;LIFR;HSPA8;SLC2A8;CST3;ALB;ALDH2;AKAP8L;PKLR;CAV2;SPHK2;DNAJB1;NDUFA1;TRIP10;ALCAM;CAT;CASP7;HMGN3;HSPG2;LIPC;PLD2;TPI1;SLC25A1;GLUL;PLCB3;CBR1;F10;PRDX4;F12;BECN1;CTSD;CBS;AMBP;F7;PLIN1;SLC23A1;NDUFS3;CTSB;GNAI2;SMARCA4;LRP2;GNAS;TRIM27;DGAT1;LONP1;FABP1;ERVFRD-1;LRP5;LRP1;…	3.07e-29	0.0912837	Disease Biomarkers (Quantity)
Disease Biomarkers (Quantity) of colon cancer		1039	colon cancer	167	16	NR2F6;ERBB3;EREG;CDHR5;MGMT;ILK;FOXN3;SEPT9;AGER;LDLR;CALR;RPS24;GUSB;MIF;TMSB4X;AHCY;PITX1;RTKN;AHR;HSPA1A;VEGFA;HSPB1;LGALS1;GPC3;DNMT3B;VIM;AKT1;LIFR;MLLT4;RXRA;RNF11;KAT5;SELENBP1;NEU4;ALCAM;S100A4;CAT;ALDOA;HSPG2;LMNA;RUVBL2;MMP14;PLD2;HAS3;PEBP1;CBR1;PLK1;BECN1;HTATIP2;CBS;NDRG2;PRDX1;CTSB;TPM4;HDAC1;BAX;LONP1;CLU;CYCS;PAK1;ACSL4;HDAC7;FASN;WIF1;NEU1;LSR;FBLN1;JUP;PDF;FSCN1;TRIP6;ANPEP;FBP1…	3.59e-23	0.0744539	Disease Biomarkers (Quantity)
Disease Biomarkers (Quantity) of infection		2314	infection	289	12	EREG;CS;RARA;PIK3CD;LDLR;AGER;CALR;TMSB4X;RARRES2;SLC7A2;HSPA1A;CAPN1;AHSG;HSPB1;LGALS1;CASP6;GLB1;AKT1;IL1R2;HNRNPM;HSPA8;RNF11;CST3;ALB;ALDH2;DNAJB1;HSPE1;CAT;CASP7;ALDOA;USP21;LMNA;LIPC;PLCG1;PLD2;EXOC7;GATAD2A;GLUL;SERPINF2;F10;PLK1;BECN1;CTSH;F12;GMFB;CTSD;AMBP;SMARCB1;PLIN1;CTSB;CCNF;GNAS;TRIM27;LONP1;SLC9A3R1;IRF8;TRAF1;LRP1;ACSL4;SUMO3;HDAC7;FASN;NEU1;AIMP2;ANPEP;MAFK;MARCKS;CD8B;ANXA4;HE…	9.08e-22	0.0851001	Disease Biomarkers (Quantity)
Disease Biomarkers (Quantity) of carcinoma		1092	carcinoma	168	15	TLE1;LAMC2;ERBB3;EREG;CS;MGMT;RAP2B;STK11;AFP;ILK;RAP1GAP;NDUFA13;AGER;CSK;CD99;AGT;MIF;TMSB4X;HSPA1A;VEGFA;TRAF4;CAPN1;HSPB1;GPC3;LGALS1;DNMT3B;AKT1;VIM;RXRA;GLG1;H2AFX;DDX39A;CST3;ALDH2;TNNT1;RXRB;MMP11;TPCN2;SLC22A18;SELENBP1;SPHK2;ALCAM;VTN;CAT;ALDOA;HSPG2;PLCG1;MMP19;HAS3;PEBP1;GLUL;HN1;PLK1;BECN1;PRDX4;CTSD;NDRG2;TPM2;SMARCB1;PRDX1;CTSB;NDUFS3;TARBP2;SMARCA4;BAX;DUSP1;NINL;CLU;FABP1;SLC9A3R…	3e-21	0.0732026	Disease Biomarkers (Quantity)
Disease Biomarkers (Quantity) of lung cancer		1241	lung cancer	183	14	NAA10;CYTH2;LAMC2;ERBB3;MGMT;PYGO2;LASP1;AFP;RAP2B;STK11;MYO9B;FOXN3;RPS15A;NDUFA13;LDLR;AGER;RRBP1;VASP;ASF1A;MIF;BRMS1;LGALS3BP;RTKN;PITX1;AHR;HSPA1A;VEGFA;TRAF4;HSPB1;LGALS1;NEAT1;GPC3;DNMT3B;VIM;AKT1;CSNK2B;SEMA3B;ALB;RXRB;MMP11;KAT5;DNAJB1;SPHK2;GLUD1;S100A4;ALCAM;CAT;ALDOA;MMP14;MMP19;TMEM45B;P4HB;PLK1;BECN1;PRDX4;HTATIP2;NDRG2;PRDX1;CTSB;SMARCA4;PAFAH1B2;HDAC1;BAX;ITPKA;NINL;LRP5;DUSP3;CYC…	4.77e-21	0.0753396	Disease Biomarkers (Quantity)
Disease Biomarkers (Quantity) of injury		1632	injury	222	13	LAMA4;RANBP1;ERBB3;EREG;CS;B4GALT1;TM4SF4;RARA;RAP1GAP;PIK3CD;SLC6A8;LDLR;AGER;GIPR;CALR;SMTN;AGT;CREB3;HSPA1A;AHR;ZWINT;CSNK1E;SEMA3C;AHSG;HSPB1;LGALS1;AKT1;SEMA3B;PILRB;CST3;ALB;KAT5;SPHK2;CAT;CASP7;HSPG2;GLUL;CBR1;SERPINF2;F10;F12;GMFB;BECN1;AMBP;CBS;CTSB;LRP2;TRIM27;AGMAT;NEDD8;CCNG1;IRF8;TRAF1;LRP1;CYBA;SUMO2;FASN;PMP22;NEU1;ABCC3;ANPEP;HDAC5;APEX1;BCL2L11;TSC2;ENTPD2;NID1;BIRC5;CD68;CD44;AP…	5.33e-21	0.0798274	Disease Biomarkers (Quantity)
Disease Biomarkers (Quantity) of prostate cancer		1632	prostate cancer	220	13	ERBB3;LASP1;AFP;RARA;CDK11A;LDLR;SCARA3;NAB2;TMSB4X;TMPRSS2;AHR;HSPA1A;RBM3;HSPB1;LGALS1;GLB1;AKT1;CDC37;RNF11;CST3;ETS2;KAT5;HSPE1;ALCAM;CAT;HSPG2;LMNA;SH3GLB2;PLK1;TPD52L2;BECN1;PRDX4;CTSD;HTATIP2;CBS;CTSB;SMARCA4;GNAS;SLC9A3R1;PLXNB1;TSPAN13;ACSL4;LTBR;CYBA;FASN;FBLN1;FSCN1;ANPEP;TFPI2;ID4;ANXA7;LPXN;TUSC3;SFN;HEXIM1;GPAA1;HDAC5;ADAM15;APEX1;ADAM9;SOX4;BCL2L11;TROAP;CD164;CYP27A1;BIRC5;APOA1;A…	2.58e-20	0.0790514	Disease Biomarkers (Quantity)
Disease Biomarkers (Quantity) of gastric cancer		1567	gastric cancer	213	13	ERBB3;LAMC2;LASP1;AFP;EVA1A;RAP1GAP;AGER;CALR;RARRES2;BRMS1;LGALS3BP;PITX1;AHR;HSPA1A;HSPB1;CAPNS1;LGALS1;GPC3;AKT1;CST3;SEMA3B;ALB;ALCAM;TM9SF3;LMNA;LLGL2;TPI1;PLK1;BECN1;PRDX4;HTATIP2;CBS;CTSB;SMARCA4;LONP1;TRAF1;FASN;FBLN1;AIMP2;FSCN1;PTBP3;ANPEP;FBP1;IDH2;USP22;ANXA7;SFN;ANXA4;MAD2L1;HDAC6;ALKBH2;LINC00152;ADAM9;SOX4;BCL2L11;BIRC5;APOA1;CD68;APOE;CD44;PPARG;FGFR4;SAPCD2;APOC1;CD151;IGF2;F11R;…	4.32e-20	0.0781651	Disease Biomarkers (Quantity)
Disease Biomarkers (Quantity) of colorectal cancer		1766	colorectal cancer	231	13	NR2F6;LAMC2;ERBB3;EREG;LASP1;ERCC6;RAP1GAP;LDLR;AGER;CSK;TMSB4X;RARRES2;PITX1;LGALS3BP;AHR;HSPA1A;CSNK1E;AHSG;HSPB1;CAPNS1;LGALS1;AKT1;ALB;PKLR;SPHK2;TRIP10;HSPE1;ALCAM;CAT;LMNA;PLCG1;PLD2;PLK1;CTBP1;BECN1;CTSD;CBS;TPM2;SMARCB1;CTSB;SMARCA4;FABP6;ESRP1;NDRG4;HDAC7;FASN;FBLN1;GOLGA2;AIMP2;FSCN1;ANPEP;IDH2;RECQL5;USP22;POLE;SFN;RECQL4;ANXA4;MAD2L1;LINC00152;FDPS;APEX1;SOX4;APLP2;TNFRSF14;BIRC5;APOA…	1.11e-19	0.0794907	Disease Biomarkers (Quantity)
Disease Biomarkers (Quantity) of Alzheimer's disease		1007	Alzheimer's disease	154	15	FBXO2;CS;AGER;LDLR;CALR;AGT;GUSB;MIF;HSPA1A;CAPN1;VEGFA;HSPB1;CASP6;VIM;AKT1;IL1R2;RXRA;HSPA8;ETS2;CST3;ALB;ALDH2;SPHK2;CAT;CASP7;ALDOA;LGMN;MMP14;PEBP1;GLUL;P4HB;DDX39B;PLK1;BECN1;F12;GMFB;CTSD;AMBP;CBS;NDRG2;PRDX1;CTSB;LRP2;BAX;CD2AP;GNAS;CLU;CYCS;CCNG1;PAK1;NDRG4;TPP1;SPPL2B;LRP1;BIN1;ACIN1;JUN;LDOC1;ANPEP;PLD3;HLA-A;ECE1;PNMT;FTH1;PNPLA6;MARCKS;MAEA;HDAC6;PTGDS;APEX1;BCL2L11;ABCA2;TSC2;LINGO1…	3e-19	0.0692446	Disease Biomarkers (Quantity)
Disease Biomarkers (Quantity) of melanoma		1068	melanoma	160	14	LAMA4;PKN1;ERBB3;LAMC2;MGMT;STK11;ILK;RAP1GAP;CDK11A;AGER;CSK;CALR;MAPK6;GUSB;MIF;TMSB4X;RPS27;RARRES2;BRMS1;PITX1;AHR;HSPA1A;VEGFA;MIB2;HSPB1;CAPNS1;LGALS1;GPC3;DNMT3B;AKT1;VIM;LIFR;RXRA;CST3;ALAD;CAV2;KAT5;ALCAM;S100A4;CAT;HSPG2;LGMN;S100A1;RUVBL2;H2AFY2;MMP14;MMP19;PLD2;EIF3F;PEBP1;PLK1;CTBP1;CTSH;BECN1;HTATIP2;SMARCB1;PRDX1;CTSB;SMARCA4;BAX;DUSP1;CLU;PLXNB1;CYCS;IRF8;BIN1;LRP1;TBX2;CYBA;FASN;…	4.26e-19	0.0702062	Disease Biomarkers (Quantity)
Disease Biomarkers (Quantity) of carcinogenesis		909	carcinogenesis	141	15	RAG1;ERBB3;SCRIB;UBE2O;MGMT;CYFIP1;PYGO2;STK11;RPS15A;ERCC6;SEPT9;CDK11A;NDUFA13;AGER;VASP;MIF;AHR;HSPA1A;VEGFA;AHSG;VHL;PPP1R9B;HSPB1;DNMT3B;VIM;AKT1;LIFR;ETS2;H2AFX;KAT5;SELENBP1;HSPE1;ALCAM;EZH1;PERP;PEBP1;PLK1;CTBP1;CTSH;BECN1;SPRY1;HTATIP2;SMARCB1;NDRG2;PRDX1;CTSB;SMARCA4;BAX;ITPKA;DUSP1;CLU;CYCS;ESRP1;XPC;WIF1;JUN;ABCC3;ABCC2;E2F4;HLA-A;CEACAM1;ANXA7;MARCKS;ZFP36;SFN;MAD2L1;EGLN2;NR0B2;USP6…	3.26e-18	0.0659187	Disease Biomarkers (Quantity)
Disease Biomarkers (Quantity) of inflammation		1788	inflammation	227	12	LAMA4;EREG;AP1B1;AFP;CDK11A;AGER;LDLR;AGT;TMSB4X;RARRES2;SLC7A2;LGALS3BP;HSPA1A;AHR;RBM3;AHSG;HSPB1;LGALS1;CASP6;AKT1;IL1R2;HSPA8;ABCD1;CST3;ALB;HSPE1;ALCAM;CAT;CASP7;LMNA;LIPC;SERPINA6;PLCG1;GLUL;SERPINF2;BECN1;F12;CTSH;CTSD;AMBP;CBS;CTSB;GNAS;DGAT1;FABP1;IRF8;NDRG4;LRP1;LTBR;TRAF3;NPC2;CYBA;FASN;ABCC3;NEU1;LIPG;FSCN1;ANPEP;GSTK1;FCGRT;ADAM15;NHLH2;CYP27A1;RIPK2;TNFRSF14;BIRC5;APOA1;CD68;PDXP;AP…	9.45e-18	0.0774216	Disease Biomarkers (Quantity)
Disease Biomarkers (Quantity) of metastasis		1374	metastasis	187	13	NR2F6;SCRIB;ERBB3;PRSS23;FAM134A;CS;AFP;STK11;ILK;NDUFA13;LDLR;AGER;VASP;CALR;PDIA4;MIF;TMSB4X;MAPK13;RPS27;TMPRSS2;BRMS1;G3BP2;LGALS3BP;HSPA1A;VEGFA;RBM3;HSPB1;CAPNS1;VIM;AKT1;LIFR;RXRA;DDX39A;CST3;MRPL21;ALB;MMP11;SPHK2;S100A4;ALCAM;VTN;ALDOA;HSPG2;MMP14;MMP19;PLD2;PERP;OXTR;SH3GLB2;PEBP1;S100A14;PSAP;CBR1;CTBP1;PLK1;NUPR1;BECN1;CTSD;HTATIP2;SMARCB1;NDRG2;F7;PRDX1;CTSB;SMARCA4;HDAC1;BAX;CLU;PLX…	1.11e-17	0.073104	Disease Biomarkers (Quantity)
Disease Biomarkers (Quantity) of glioblastoma		766	glioblastoma	123	16	USF1;MGMT;GGT7;EVA1A;ILK;RPS15A;RAP1GAP;PIK3CD;MIF;VAT1;EMC6;HSPA1A;VEGFA;KDM2B;MXD3;SEMA3C;HSPB1;VIM;AKT1;ALB;CIB1;ALCAM;CAT;VTN;MMP14;P4HB;WDR1;HN1;PLK1;NUPR1;BECN1;CTSD;HTATIP2;NDRG2;PRDX1;CTSB;CLIC1;HDAC1;BAX;ITGB8;SLC9A3R1;NDRG4;ITPR3;HDGF;PMP22;BCL3;JUN;PC;TRIP6;HLA-A;PCBP2;ANXA7;PRRT2;TUSC3;HDAC6;FTL;PTBP1;LINC00152;SOX4;ZHX1;MST1;BIRC5;HLA-E;RASL10A;SPAST;PDXP;CD44;KLHDC8A;PPARG;CD151;IGF…	3.7e-17	0.0610725	Disease Biomarkers (Quantity)
Disease Biomarkers (Quantity) of obesity		1627	obesity	209	12	CS;AFP;LDLR;AGER;GIPR;CALR;AGT;CREB3;AHCY;RARRES2;LGALS3BP;AHR;HSPA1A;CAPN1;AHSG;HSPB1;GPC3;AKT1;HSPA8;CST3;ALB;ALDH2;PKLR;CAV2;SPHK2;NDUFA1;CAT;LMNA;LIPC;SERPINA6;CBFB;GLUL;F10;BECN1;CTSH;F12;CTSD;CBS;PLIN1;F7;CTSB;LRP2;GNAS;DGAT1;FABP1;LRP1;TRAF1;SH2B1;LTBR;EHMT1;TRAF3;NPC2;SUMO2;CYBA;CLMP;FASN;ABCC3;LIPG;FBP1;GSTK1;CIDEB;HDAC6;HDAC5;NHLH2;GPR45;RIPK2;TNFRSF14;APOA1;CD68;ELOVL2;APOA2;APOE;CD44;…	6.85e-17	0.0749373	Disease Biomarkers (Quantity)
Disease Biomarkers (Quantity) of atherosclerosis		876	atherosclerosis	134	15	SORBS3;STK11;ILK;PIK3CD;LDLR;AGER;SMTN;CALR;VASP;AGT;MIF;NOXA1;RARRES2;LGALS3BP;VEGFB;HSPA1A;VEGFA;CAPN1;AHSG;HSPB1;AKT1;IL1R2;RXRA;ETS2;CST3;ALB;ALDH2;ALCAM;CAT;VTN;HSPG2;LIPC;MMP14;CDC42EP4;PEBP1;PLCB3;SERPINF2;F10;F12;CTSD;F7;SERPIND1;PRDX1;PLIN1;CTSB;CLIC1;HDAC1;BAX;DGAT1;DUSP1;CLU;LRP5;IRF8;TRAF1;LRP1;SCD;ACSL4;LTBR;TRAF3;CYBA;HINT1;FNDC5;LIPG;TFPI2;ECE1;APOM;SERPINA5;CIDEB;FTL;TNFSF9;NR0B2;…	7.85e-17	0.0634169	Disease Biomarkers (Quantity)
Disease Biomarkers (Quantity) of squamous cell carcinoma		870	squamous cell carcinoma	133	15	TLE1;ERBB3;EREG;CYFIP1;STK11;RAP2B;RARA;ILK;LDLR;RARRES2;HSPA1A;TRAF4;VEGFA;KDM2B;AHSG;SEMA3C;HSPB1;LGALS1;GPC3;AKT1;VIM;CST3;H2AFX;ETS2;ALB;TPCN2;TRIP10;S100A4;CAT;HSPG2;H2AFY2;PLD2;PERP;PEBP1;S100A14;ITGAV;PLK1;BECN1;WRAP53;SMARCB1;NDRG2;PRDX1;CTSB;SMARCA4;HDAC1;BAX;CLU;PAK1;TRAF1;TBX2;XPC;BCL3;JUN;JUP;LDOC1;PTBP3;FSCN1;ABCC2;USP22;CEACAM1;SFN;MAD2L1;HDAC6;ADAM9;SOX4;CDK16;PTGER3;SDC1;BIRC5;PDC…	1.09e-16	0.063093	Disease Biomarkers (Quantity)
Disease Biomarkers (Quantity) of adenocarcinoma		692	adenocarcinoma	112	16	TLE1;ERBB3;USF1;USF2;STK11;AFP;ILK;SEPT9;RPS23;LDLR;MIF;PITX1;VEGFA;HSPB1;GPC3;NEAT1;LGALS1;VIL1;DNMT3B;AKT1;VIM;IL1R2;CSNK2B;RXRA;CST3;ALB;RXRB;TRIP10;S100A4;CIB1;CAT;LLGL2;PLEC;S100A14;P4HB;CTBP1;HTATIP2;SMARCB1;SMARCA4;BAX;DUSP1;CLU;SLC9A3R1;PAK1;ACSL4;LTBR;LY96;JUN;ABCC3;FSCN1;ANPEP;HLA-A;CEACAM1;RPL35;ZFP36;SFN;MAD2L1;BIK;ADAM15;APEX1;SOX4;NUS1;SDC1;BIRC5;PTHLH;CD44;HMGCS2;PPARG;CD151;LPCAT1…	5.98e-16	0.0574065	Disease Biomarkers (Quantity)
Disease Biomarkers (Quantity) of pancreatic cancer		948	pancreatic cancer	139	14	ERBB3;PRSS23;EREG;CS;LASP1;AFP;STK11;ILK;RAP1GAP;IER2;AGER;CALR;MIF;GYS1;TMPRSS2;HSPA1A;AHR;VEGFA;CAPN1;CSNK1E;KDM2B;HSPB1;NEAT1;LGALS1;DNMT3B;VIM;AKT1;IL1R2;LIFR;S100A4;ALCAM;CAT;MMP14;TMEM45B;PLEC;PEBP1;EIF3F;PLK1;NUPR1;CTSD;NDRG2;PRDX1;CTSB;SMARCA4;CLIC1;HDAC1;PAFAH1B2;BAX;DUSP1;CLU;IRF8;PAK1;SCD;TBX2;CYBA;HDAC7;FASN;ABCC3;JUN;FSCN1;ANPEP;MED29;USP22;CEACAM1;PCBP2;SFN;TUSC3;ANXA4;FDPS;ADAM15;A…	7.16e-16	0.0637615	Disease Biomarkers (Quantity)
Disease Biomarkers (Quantity) of non-small cell lung cancer		1216	non-small cell lung cancer	166	13	ERBB3;EREG;USF1;LASP1;STK11;CRYM;ILK;NDUFA13;AGER;RRBP1;CALR;MIF;TMSB4X;BRMS1;RARRES2;HSPA1A;VEGFA;CAPNS1;HSPB1;NEAT1;LGALS1;DNMT3B;AKT1;VIM;RXRB;MMP11;SLC22A18;SPHK2;TRIP10;S100A4;CAT;ALDOA;MMP14;MMP19;PEBP1;PLK1;BECN1;HTATIP2;WRAP53;SERPIND1;PRDX1;SMARCA4;BAX;DUSP1;CLU;SLC9A3R1;DUSP3;PAK1;SH2B1;SCD;TBX2;DVL1;FASN;XPC;KDM2A;HDGF;BCL3;JUN;JUP;FSCN1;PC;ANPEP;TFPI2;PSMD8;USP22;MAGED2;CEACAM1;SFN;PC…	7.47e-16	0.0685667	Disease Biomarkers (Quantity)
Disease Biomarkers (Quantity) of type 2 diabetes		877	type 2 diabetes	131	14	CS;MGMT;CRYM;MLXIPL;PRKCSH;PIK3CD;LDLR;AGER;GIPR;GUSB;AGT;MIF;GYS1;RARRES2;STK25;VEGFB;HSPA1A;VEGFA;CAPN1;AHSG;HSPB1;LGALS1;DNMT3B;VIM;AKT1;LIFR;SLC2A8;RXRA;DDAH2;ALB;ATP5J;C1QTNF9;VTN;CAT;LMNA;LIPC;SERPINA6;PRDX4;CTSD;AMBP;CBS;F7;CTSB;GNAI2;SAT1;BAX;DGAT1;DUSP1;CLU;PAK1;CYCS;LRP1;SH2B1;HEXA;SCD;CYBA;LY96;FSTL3;FASN;LSR;FBLN1;FNDC5;LIPG;PC;ANPEP;FBP1;ECE1;APOM;ANXA4;PCK2;SOX4;PTGER3;PNPLA3;RIPK2;…	1.23e-15	0.06188	Disease Biomarkers (Quantity)
Disease Biomarkers (Quantity) of glioma		1190	glioma	162	13	LAMA4;TLE1;CS;MGMT;CACNA1H;STK11;RPS15A;SEPT9;NDUFA13;PIK3CD;AGT;MIF;CREB3;BRMS1;RARRES2;AHR;HSPA1A;VEGFA;HSPB1;LGALS1;NEAT1;VIM;AKT1;HSPA8;SEMA3B;ISYNA1;SLC22A18;KAT5;CAT;VTN;MMP14;SLCO1A2;GLUL;P4HB;FRK;PLK1;PRDX4;CTSH;NUPR1;BECN1;CTSD;HTATIP2;NDRG2;PRDX1;CTSB;VAMP8;SMARCA4;CLIC1;HDAC1;BAX;CLU;PLXNB1;NDRG4;TSPAN13;LRP1;DVL2;HDGF;FASN;BCL3;TNFRSF17;TRIP6;ANPEP;TFPI2;IDH2;USP22;PCBP2;CEACAM1;ZFP36…	2.25e-15	0.0675281	Disease Biomarkers (Quantity)
Disease Biomarkers (Quantity) of breast neoplasm		954	breast neoplasm	138	14	ERBB3;RPS10;SCRIB;LAMC2;LASP1;RPS20;STK11;RARA;ILK;SEPT9;MIF;TMSB4X;MAPK13;STARD10;BRMS1;AHR;HSPA1A;VEGFA;HSPB1;DNMT3B;MAP3K11;AKT1;LIFR;HNRNPM;MLLT4;ETS2;RNF11;SEMA3B;KAT5;ALCAM;LGMN;LMNA;PERP;PLD2;PLK1;BECN1;NUPR1;HTATIP2;PRDX1;CTSB;TARBP2;HDAC1;BAX;DUSP1;CLU;SMARCE1;SLC9A3R1;IL17RB;PAK1;UNC45A;BIN1;ACSL4;TBX2;CLK2;JARID2;BCL3;WIF1;FSCN1;PRMT6;ID4;ULK1;LPXN;TUSC3;ZFP36;SFN;HEXIM1;RECQL4;EGLN2;P…	2.8e-15	0.0631001	Disease Biomarkers (Quantity)
Disease Biomarkers (Quantity) of steatohepatitis		429	steatohepatitis	79	18	MLXIPL;AFP;TSC2;SULT1A1;RIPK2;AGER;LDLR;GIPR;ACADVL;VASP;APOA1;MIF;APOA2;CREB3;AHCY;CD44;APOE;HMGCS2;HSPA1A;PPARG;AHR;FGFR4;PTPN1;VEGFA;IGF2;AHSG;NR1H3;MAP3K11;EGR1;AKT1;KLF6;RXRA;ALB;HNF4A;KLF2;C1QTNF9;GPX1;CAT;CASP7;PLIN3;LIPC;SREBF1;PNPLA2;BECN1;CTSD;PLIN1;BAX;HDAC3;DGAT1;SPON2;DUSP1;FABP1;PCYT2;CYCS;TGFB1;TNFRSF12A;LRP1;FN1;ENHO;SCD;EHMT1;PPP1R3B;TRAF3;FASN;CEBPD;RPN2;ACAD9;GCKR;JUN;FNDC5;STA…	1.39e-14	0.0459035	Disease Biomarkers (Quantity)
Disease Biomarkers (Quantity) of ureteral obstruction		348	ureteral obstruction	68	19	USF1;APEX1;USF2;ILK;PIK3CD;AGER;BIRC5;CD68;AGT;PTHLH;CD44;SIGIRR;PPARG;HSPA1A;VEGFA;HSPB1;AKT1;VIM;AQP3;BSG;SPHK2;SYVN1;VTN;CAT;GPX1;CDH1;LGMN;MSRB1;RHOB;CDH16;SLC4A4;COL18A1;BECN1;CBS;SLC14A2;PRDX1;ARRB2;CDK9;HDAC1;BAX;HDAC3;LRP2;CLU;TGFBR1;FABP1;TGFB1;CXCL1;FN1;SETD7;PTGES;CYBA;LTBP1;HPGDS;CEBPD;EPAS1;NES;ADORA2A;STAT3;ROMO1;RAC1;MYC;SPHK1;NQO1;HDAC6;HDAC5;PRDX5;ATP6AP2;NR0B2	5.41e-14	0.0411872	Disease Biomarkers (Quantity)
Disease Biomarkers (Quantity) of ovarian cancer		1098	ovarian cancer	148	13	NR2F6;ERBB3;EREG;SORBS3;CS;LASP1;PYGO2;STK11;ILK;SEPT9;AGER;CSK;CALR;MIF;TMSB4X;LGALS3BP;AHR;HSPA1A;VEGFA;CSNK1E;CAPNS1;HSPB1;NEAT1;GPC3;LGALS1;AKT1;CST3;SELENBP1;HSPE1;S100A4;MICALL2;LGMN;S100A1;MMP14;MMP19;HAS3;GLUL;CBR1;PLK1;BECN1;GMFB;CTSD;AMBP;HTATIP2;TPM2;F7;PRDX1;NDUFS3;CTSB;ITIH4;HDAC1;CCNF;BAX;DUSP1;CLU;ESRP1;PAK1;CYCS;RGS10;LTBP1;FASN;BCL3;BCAM;RGS19;FBLN1;NEU1;TMEM14A;ANPEP;ID4;ABCC2;S…	9.58e-14	0.0637656	Disease Biomarkers (Quantity)
Disease Biomarkers (Quantity) of nonalcoholic fatty liver disease		486	nonalcoholic fatty liver disease	83	17	APEX1;AFP;MLXIPL;CYP27A1;PNPLA3;LDLR;AGER;ACADVL;APOA1;MIF;CREB3;AHCY;ACADM;RARRES2;APOE;LGALS3BP;PTPN1;PPARG;HSPA1A;VEGFA;IGF2;AHSG;NR1H3;NEAT1;DNMT3B;MAP3K11;AKT1;HSPA8;H2AFX;ALB;SEPP1;PKLR;TPCN2;PPIA;GNMT;CAT;GPX1;VTN;HADHA;GPX2;CASP7;LIPC;TF;C3;SREBF1;PNPLA2;GRN;F12;BECN1;CES2;F7;PLIN1;CTSB;HSD17B13;BAX;SPON2;MPST;TGFBR1;FABP1;CYCS;TGFB1;TNFRSF12A;ACSL4;SCD;TMPRSS6;FN1;ENHO;FASN;JUN;EPAS1;ABC…	2.24e-13	0.0467869	Disease Biomarkers (Quantity)
Disease Biomarkers (Quantity) of preeclampsia		743	preeclampsia	110	14	LAMA4;CS;AFP;ILK;DYSF;LDLR;AGER;ATP2A1;CALR;AGT;MIF;RARRES2;HSPA1A;VEGFA;AHSG;HSPB1;LGALS1;GPC3;DNMT3B;AKT1;LIFR;SEMA3B;CST3;ALB;MMP11;ALCAM;CAT;HADHA;CASP7;HSPG2;LIPC;MMP14;GLUL;BECN1;CTSD;AMBP;CBS;F7;SERPIND1;BAX;CLU;ERVFRD-1;LTBR;FSTL3;FBLN1;FNDC5;TFPI2;SUMO4;ECE1;DSCR3;CYP27A1;TNFRSF14;SDC1;BIRC5;ACADVL;HLA-E;APOA1;PDCD1;CD68;CD63;IFNGR2;APOE;CD44;PPARG;IGF2;NR1H3;PARD6A;AQP3;ACTB;BSG;NODAL;A…	5.09e-13	0.0548902	Disease Biomarkers (Quantity)
Disease Biomarkers (Quantity) of prostate carcinoma		277	prostate carcinoma	57	20	FUS;LASP1;STK11;ILK;RARA;MTA1;PIK3CD;AGER;PTHLH;TMPRSS2;CD44;PPARG;HSPA1A;VEGFA;TRAF4;IGF2;PDE4D;LGALS1;EGR1;VIM;AKT1;NODAL;CYR61;ALCAM;CAT;CDH1;GPX2;PLK1;BECN1;CTSH;CTSD;CTSB;HDAC1;CLU;TGFBR1;RPL31;CXCL1;TGFB1;FN1;MDK;CIC;CYBA;KDM2A;FASN;CIZ1;PES1;EPAS1;MARCKSL1;STAT3;MYC;IL11RA;CANT1;LPXN;HPN;SFN;PTOV1;SERPINB6	6.75e-13	0.0358265	Disease Biomarkers (Quantity)
Disease Biomarkers (Quantity) of hyperglycemia		784	hyperglycemia	112	14	FBXO2;CS;B4GALT1;STK11;CRYM;MLXIPL;ILK;AGER;LDLR;GIPR;CALR;AGT;MIF;STK25;VEGFB;HSPA1A;VEGFA;AHSG;AKT1;EFHD2;SLC2A8;HSPA8;ALB;ALDH2;ATP5J;S100A4;CAT;CASP7;HSPG2;MMP14;HAS3;SLCO1A2;PRDX1;F7;SMARCA4;HDAC1;LRP2;BAX;GNAS;DUSP1;MPST;CLU;FABP1;LRP5;CYCS;SH2B1;LRP1;SCD;CYBA;FSTL3;JUN;PC;ECE1;APOM;MARCKS;NR0B2;PTGDS;ADAM15;TSC2;BIRC5;APOA1;APOA2;APOE;FGFR4;PTPN1;PPARG;APOC1;IGF2;NR1H3;EGR1;AQP3;ACTB;HNF4A…	3.25e-12	0.0548213	Disease Biomarkers (Quantity)
Disease Biomarkers (Quantity) of esophageal squamous cell carcinoma		578	esophageal squamous cell carcinoma	90	15	LASP1;EVA1A;MTA1;AGER;BIRC5;CALR;MIF;EEF2;PPP1R13B;CD44;RARRES2;LGALS3BP;PPARG;AHR;HSPA1A;VEGFA;HSPB1;NEAT1;DNMT3B;EGR1;AKT1;VIM;BSG;ACTB;KLF6;H2AFX;ALB;CYR61;CDC25B;MMP11;PPIA;ALCAM;S100A4;GPX2;CDH1;GPSM1;PEBP1;RND1;HNRNPH1;PLOD1;PLK1;BECN1;FOXM1;PVT1;WRAP53;HTATIP2;NDRG2;PRDX1;TPM4;PRPF31;TGFBI;EHD2;ZNF148;CLU;SLC9A3R1;TGFB1;FN1;CMTM3;DVL2;CTTN;MDK;PGAM1;MACC1;ABCC3;FSCN1;CFL1;NES;STAT3;IL6R;PT…	4.65e-12	0.0484131	Disease Biomarkers (Quantity)
Disease Biomarkers (Quantity) of endometrial carcinoma		539	endometrial carcinoma	85	15	ERBB3;SOX4;STK11;AFP;TSC2;SDC1;AGER;BIRC5;PDCD1;MIF;CD276;CD44;CAPS;VEGFB;VEGFA;IGF2;PDE4D;IGF2R;F11R;SPINT1;HSPB1;NEAT1;LGALS1;DNMT3B;VIM;AKT1;BSG;SLC2A8;NODAL;CYR61;GPX3;EIF4A1;PPIA;S100A4;ALCAM;CDH1;SIRT5;FOXC1;OXTR;SREBF1;PEPD;CBR1;PLK1;BECN1;FOXM1;SMARCB1;CTSB;SMARCA4;CLIC1;HDAC3;BAX;ADCY9;CLU;KSR1;PAK1;TGFB1;CXCL1;TNFRSF12A;LRP1;FN1;PTGES;LGR5;NT5E;HDGF;WIF1;JUN;RPLP0;FSCN1;STAT3;BHLHE40;RP…	9.51e-12	0.0465753	Disease Biomarkers (Quantity)
Disease Biomarkers (Quantity) of bladder cancer		671	bladder cancer	99	14	ERBB3;EREG;B4GALT1;MGMT;LASP1;ILK;CALR;MIF;MAPK13;PITX1;HSPA1A;VEGFA;KDM2B;RBM3;HSPB1;AKT1;VIM;DDX39A;ALB;SPHK2;S100A4;RUVBL2;PLK1;BECN1;PRDX4;HTATIP2;NDRG2;PRDX1;SERPIND1;CTSB;HDAC1;CLU;IL17RB;PAK1;SCD;EHMT1;FASN;WIF1;JUN;ABCC3;FBLN1;TFPI2;USP22;CEACAM1;LINC00346;CADM2;PCMT1;HDAC6;ADAM15;APEX1;SOX4;PTMA;BIRC5;APOA1;PDCD1;APOA2;CD44;APOE;CD151;IGF2;FGFR3;EGR1;AQP3;SEMA3A;BSG;ACTB;SEPP1;GPX3;DBN1;…	9.79e-12	0.0509521	Disease Biomarkers (Quantity)
Disease Biomarkers (Quantity) of ischemia		977	ischemia	129	13	CS;ATP1A1;STK11;AGER;VASP;PDIA4;MIF;TMSB4X;VEGFB;LGALS3BP;HSPA1A;AHR;CAPN1;VEGFA;HSPB1;LGALS1;ATP5D;CASP6;MAP3K11;VIM;AKT1;HSPA8;CST3;H2AFX;ALB;ALDH2;SPHK2;DNAJB1;HSPE1;CAT;CASP7;HSPG2;MMP14;PLD2;SLC4A4;GLUL;PSAP;ITGAV;SERPINF2;BECN1;CBS;NDRG2;CTSB;SAT1;LRP2;BAX;GNAS;LONP1;DUSP1;CLU;FABP1;PAK1;CYCS;CCNG1;HTT;RGS7;TRAF1;ITPR2;LTBP1;JUN;PTBP3;ANPEP;E2F4;TOR1A;ECE1;EGLN2;NR0B2;APEX1;BCL2L11;LINGO1;E…	1.84e-11	0.0581343	Disease Biomarkers (Quantity)
Disease Biomarkers (Quantity) of liver cancer		503	liver cancer	79	15	ERBB3;APEX1;SOX4;SETD1A;LASP1;AFP;RAB24;SDC1;PTMA;BIRC5;APOA1;CD44;PPARG;FGFR4;VEGFA;CD151;IGF2;FGFR3;IGF2R;AHSG;HSPB1;SRCIN1;GPC3;DNMT3B;AKT1;BSG;HNF4A;ALB;KIAA0101;GNMT;BTG1;ABCC6;GPX1;GPX2;CDH1;MAF1;FOXC1;AMOTL1;RHOB;TF;PEBP1;ARHGDIA;FOXM1;NDRG2;PRDX1;TFDP1;ITIH4;HDAC1;HDAC3;CCNG1;TGFB1;LRP1;ACSL4;MDK;LGR5;CISD2;PFN1;PGAM1;FSTL3;SIAH1;PLEKHF2;ABCC3;JUN;NES;STAT3;IL6R;FBP1;ABCC2;MYC;RAC1;SPHK1;…	6.46e-11	0.0440111	Disease Biomarkers (Quantity)
Disease Biomarkers (Quantity) of colorectal carcinoma		361	colorectal carcinoma	63	17	LAMC2;BCL2L11;LASP1;TIGIT;MTA1;RAP1GAP;CRTC1;SDC1;BIRC5;CTNNBIP1;HLA-E;PDCD1;GUSB;TMSB4X;PTHLH;C2orf68;CD44;NACC1;LGALS3BP;VEGFA;IGF2;NEAT1;VIL1;AQP3;CDC25B;TUFM;MMP11;SELENBP1;ALCAM;GPX2;CDH1;GABARAP;PLCG1;PEBP1;S100A14;GAPDH;FOXM1;REG4;NDRG2;CTSB;HDAC1;HDAC3;ZFYVE21;LONP1;PAK1;TGFB1;RPL29;MDK;LGR5;HDAC7;MACC1;FOS;FSCN1;STAT3;PTTG1;IL6R;MYC;USP22;MCRS1;NQO1;NR4A2;MAD2L1;HDAC5	7.47e-11	0.0377472	Disease Biomarkers (Quantity)
Disease Biomarkers (Quantity) of rheumatoid arthritis		846	rheumatoid arthritis	114	13	EREG;B4GALT1;NDUFA13;LDLR;AGER;CALR;GUSB;MIF;TMSB4X;RARRES2;AHR;HSPA1A;VEGFA;AHSG;SEMA3C;LGALS1;VIM;AKT1;HSPA8;ETS2;CST3;ALB;SPHK2;S100A4;CAT;CASP7;MMP14;PERP;HAS3;ITGAV;SERPINF2;BECN1;PRDX4;AMBP;SMARCB1;PRDX1;CTSB;SAT1;HDAC1;BAX;CLU;LRP1;TRAF1;IL17RC;LY96;LTBP1;WIF1;JUN;ANPEP;HLA-A;YWHAH;ADAM15;BCL2L11;TIGIT;MTA1;BMP1;TNFRSF14;BIRC5;APOA1;PDCD1;APOA2;CD276;CD44;PPARG;PTPN1;IGF2;PDE4D;APOH;NR1H3;…	8.65e-11	0.0542083	Disease Biomarkers (Quantity)
Disease Biomarkers (Quantity) of toxicity		434	toxicity	71	16	MGMT;CS;FUS;RABEP2;AGER;LDLR;BIRC5;APOA1;MAPK6;MIF;ABHD15;APOE;AHR;HSPA1A;VEGFA;NR1H3;HSPB1;LGALS1;CASP6;AKT1;VIM;MAOB;ALB;AQP4;ALAD;GPX4;GPX1;CAT;CDH1;CDK5;TF;PNPLA2;GALT;GLUL;P4HB;GRN;PLK1;GMFB;CTSD;FOXM1;VPS28;PRDX1;GRM1;HDAC1;BAX;DGAT1;DUSP1;HTT;NDRG4;CYCS;TGFB1;LRP1;SCD;FN1;ICMT;NT5E;UCHL1;FASN;JUN;FOS;CFL1;AIMP2;ABCC2;TIA1;NQO1;PNPLA6;RAD23A;SLC25A20;FCGRT;TNFSF9;DLG4	9.68e-11	0.0409458	Disease Biomarkers (Quantity)
Disease Biomarkers (Quantity) of colitis		564	colitis	85	15	PTGDS;EREG;RAP1GAP;NDUFA13;RIPK2;SDC1;AGER;PDCD1;MIF;NOXA1;RARRES2;APOE;SLC7A2;SIGIRR;AHR;PPARG;FGFR4;HSPA1A;IL17C;VEGFA;IGF2R;F11R;SPINT1;RORC;VIL1;VIM;AKT1;KLF6;ALB;HNF4A;GPX3;IL27RA;PPIA;GPX1;CAT;CDH1;GPX2;PLCG1;MMP19;PLD2;CDK5;TYK2;HAS3;PNPLA2;PEBP1;BECN1;CTSD;PLIN1;GNAI2;ARRB2;BAX;UCN3;DUSP1;KSR1;CYCS;IRF8;CXCL1;TGFB1;TNFRSF12A;FN1;SCD;CTTN;MDK;TRAF3;CYBA;HPGDS;FASN;EPAS1;FOS;SLC15A4;STAT3;N…	1.03e-10	0.0459459	Disease Biomarkers (Quantity)
Disease Biomarkers (Quantity) of neurodegeneration		373	neurodegeneration	64	17	APEX1;ERCC3;FUS;EEF1A2;TSC2;AGER;APOE;VEGFB;CPLX1;HSPA1A;TRAF4;VEGFA;IGF2R;HSPB1;SNAPIN;GLB1;AKT1;ABCD1;AQP4;ALDH2;SPTAN1;CAT;TUBA1B;TMEM259;CDK5;C3;TPI1;PEBP1;GLUL;PSAP;GRN;F12;BECN1;CTSD;NDRG2;CLCN7;SMARCA4;HDAC1;LRP2;BAX;CLU;TBC1D24;ALDH18A1;HTT;CYCS;CCNG1;GBA;TGFB1;TPP1;LRP1;CLN3;NPC2;ANK1;HDAC7;UCHL1;HDGF;PANK1;ADORA2A;TOR1A;ULK1;NR4A2;PNPLA6;SRR;HDAC6	1.1e-10	0.0380952	Disease Biomarkers (Quantity)
Disease Biomarkers (Quantity) of insulin resistance		692	insulin resistance	98	14	FBXO2;MLXIPL;AGER;LDLR;GIPR;VASP;AGT;MIF;GYS1;RARRES2;VEGFB;AHR;HSPA1A;VEGFA;AHSG;MAP3K11;AKT1;HSPA8;CST3;ALB;MMP11;C1QTNF9;ALCAM;CAT;LMNA;LIPC;SERPINA6;CTSD;CBS;F7;PLIN1;PRDX1;GNAI2;GNAS;DGAT1;LONP1;DUSP1;CLU;PAK1;SH2B1;LRP1;TRAF1;SCD;EHMT1;TRAF3;FASN;FNDC5;PC;FBP1;CEACAM1;APOM;GSTK1;EGLN2;NR0B2;TSC2;PNPLA3;RIPK2;TNFRSF14;APOA1;CD68;PTHLH;CD44;APOE;FGFR4;PPARG;PTPN1;RORC;EGR1;AQP3;HNF4A;SEPP1;CI…	1.31e-10	0.0498728	Disease Biomarkers (Quantity)
Disease Biomarkers (Quantity) of cholangiocarcinoma		341	cholangiocarcinoma	60	17	ERBB3;EEF1A2;LASP1;STK11;AFP;MTA1;SDC1;BIRC5;PDCD1;TMSB4X;PTHLH;MAPK13;HSPA1A;VEGFA;SPATA20;CAPNS1;HSPB1;NEAT1;CKAP4;VIM;AKT1;CSNK2B;BSG;RXRA;ALB;MMP11;GNMT;PPIA;CDH1;GRN;BECN1;NUPR1;FOXM1;PRDX1;CTSB;TGFBI;HDAC3;BAX;GNAS;SLC9A3R1;TGFB1;FLNA;FN1;PTGES;MDK;PGAM1;RPL41;JUN;FSCN1;SRRT;STAT3;IDH2;MYC;CYP2A7;NQO1;SALL4;MARCKS;SFN;HDAC6;SERPINA1	1.52e-10	0.0363196	Disease Biomarkers (Quantity)
Disease Biomarkers (Quantity) of prostate neoplasm		403	prostate neoplasm	67	16	ERBB3;SCRIB;PKN1;ABCA2;AFP;LDLR;BIRC5;MIF;APOA2;PTHLH;TMPRSS2;CD44;PTPN1;PPARG;VEGFA;IGF2;PDE4D;NTN4;EGR1;VIM;AKT1;CDC37;ARHGEF1;KLF6;ETS2;SEPP1;CDC25B;MAF1;CASP7;CDH1;HSPG2;MMP14;AKR1C1;SH3GLB2;PEBP1;PSAP;PLK1;ELF3;BECN1;CREB3L4;PRDX1;NUDC;GRM1;BAX;CLU;HEY1;PLXNB1;PAK1;CXCL1;TGFB1;ITPR3;RAB2A;NT5E;CEBPD;FASN;CIZ1;JUN;JUP;FOS;RAC1;MYC;CEACAM1;NQO1;HPN;RECQL4;PTOV1;KDM5C	1.63e-10	0.0392501	Disease Biomarkers (Quantity)
Disease Biomarkers (Quantity) of solid neoplasm		451	solid neoplasm	72	15	ERBB3;ADAM15;APEX1;STK11;ILK;PIK3CD;AGER;SDC1;BIRC5;CALR;GUSB;CDCA7;MIF;EEF2;CD276;PTHLH;CD44;PPARG;VEGFA;IGF2;NTN4;NEAT1;DNMT3B;AKT1;SMOX;BSG;TNFRSF10D;KIAA0101;GPX3;PPIA;DCK;S100A4;CDH1;LGMN;KIF2C;PEBP1;PLK1;CTSD;FOXM1;SMARCB1;PRDX1;CTSB;CLIC1;SAT1;BAX;CLU;SHMT1;TNFRSF12A;TRAM1;PTGES;MDK;RAB2A;LGR5;NT5E;FASN;ASGR1;EPAS1;PRMT6;STAT3;ANPEP;CA12;PTTG1;CA9;MYC;HLA-A;SPHK1;CEACAM1;NQO1;PSMD4;EPHB4;M…	2.21e-10	0.0411429	Disease Biomarkers (Quantity)
Disease Biomarkers (Quantity) of lymph node metastasis		849	lymph node metastasis	113	13	NR2F6;LAMC2;ERBB3;MGMT;AFP;ILK;MYO9B;AGER;TMSB4X;RARRES2;HSPA1A;VEGFA;TRAF4;CAPNS1;HSPB1;NEAT1;LGALS1;AKT1;VIM;CAV2;MMP11;S100A4;ALDOA;LMNA;PLCG1;MMP14;TPI1;PEBP1;S100A14;ITGAV;CBR1;PLK1;BECN1;CTSD;HTATIP2;TPM2;PRDX1;CTSB;TPM4;CLIC1;FABP6;BAX;PAK1;SH2B1;SCD;FASN;FSCN1;CDK5RAP3;HNF1A-AS1;USP22;ULK1;ANXA7;SFN;RECQL4;SGPP1;MTA1;RIPK2;BIRC5;PDCD1;CD276;EEF1D;CD44;APOE;IGF2;F11R;SRCIN1;TOP1MT;EGR1;CKA…	2.24e-10	0.0536308	Disease Biomarkers (Quantity)
Disease Biomarkers (Quantity) of gastric neoplasm		183	gastric neoplasm	40	21	EREG;APEX1;MGMT;SOX4;PLK1;BECN1;FOXM1;AFP;HDAC1;BIRC5;APOA1;CALR;DUSP1;VANGL1;PTHLH;CXCL1;TGFB1;CD44;TNFRSF12A;LGALS3BP;HSPA1A;VEGFA;RORC;BTN3A2;DNMT3B;AQP3;CST3;SIPA1;PTTG1;CDK5RAP3;CITED2;CA9;SPHK1;CEACAM1;ULK1;CDH1;ANXA4;EPHB4;CDK5;ALKBH2	2.95e-10	0.0264201	Disease Biomarkers (Quantity)
Disease Biomarkers (Quantity) of chronic renal failure		510	chronic renal failure	78	15	PTGDS;MLXIPL;ILK;BMP1;CYP27A1;SLC6A8;AGER;SDC1;APOA1;AGT;APOA2;MIF;PTHLH;APOE;HSPA1A;FGFR4;APOC1;VEGFA;AHSG;FGFR3;HSPB1;AKT1;CST3;TNFRSF10D;DDAH2;ALB;GPX3;ALAD;KLF2;S100A4;GPX1;CAT;ABCC6;LIPC;SFRP5;TF;SREBF1;SLCO1A2;CBR1;GRN;SLC26A1;UBC;AMBP;PRDX1;SERPIND1;F7;NDUFS8;BAX;PAH;LRP2;CD2AP;CLU;FABP1;CXCL1;TGFB1;LRP1;SCD;FN1;PTGES;CYBA;NT5E;FSTL3;ABCC3;NEU1;EPAS1;FNDC5;LIPG;STAT3;FBP1;IL6R;ABCC2;RAC1;N…	3.11e-10	0.0432612	Disease Biomarkers (Quantity)
Disease Biomarkers (Quantity) of acute phase response		120	acute phase response	31	25	C4BPA;MLXIPL;LDLR;APOA1;CALR;C4BPB;AGT;ACADM;TGFB1;CXCL1;APOE;PPARG;AHSG;NR1H3;CEBPD;PAPSS2;FOS;RXRA;HNF4A;ALB;STAT3;TFPI2;IL6R;FTH1;LIPC;SERPINA6;TF;SREBF1;C3;SERPINB6;SERPINA1	4.15e-10	0.0212329	Disease Biomarkers (Quantity)
Disease Biomarkers (Quantity) of lung adenocarcinoma		543	lung adenocarcinoma	81	14	PTGDS;TLE1;LAMC2;ERBB3;EREG;ADAM9;STK11;TM4SF4;NDUFA13;BIRC5;VASP;APOA1;MIF;EEF2;CD63;CD44;APOE;BRMS1;RTKN;AHR;PPARG;TRAF4;VEGFA;IGF2;HSPB1;ATP5D;GPC3;LGALS1;EGR1;AKT1;VIM;KLF6;ETS2;SELENBP1;S100A4;CDH1;TUBB3;MMP14;PEPD;TPI1;S100A14;CBR1;GAPDH;PLK1;ELF3;CTSH;CTSD;HTATIP2;WRAP53;NDRG2;PRDX1;CTSB;TFDP1;BAX;ITPKA;CLU;DCUN1D3;TGFB1;TNFRSF12A;SH2B1;LRP1;FN1;XPC;ADRM1;FBLN1;JUN;PTTG1;IL6R;CDK5RAP3;IL32…	4.78e-10	0.0441899	Disease Biomarkers (Quantity)
Disease Biomarkers (Quantity) of renal cell carcinoma		563	renal cell carcinoma	83	14	LAMA4;LINC00152;ADAM9;SOX4;BCL2L11;LASP1;TSC2;NDUFA13;LDLR;AGER;BIRC5;HLA-E;PDCD1;SDHB;CD276;EFNA2;PTHLH;MAPK13;CD44;FGFR4;VEGFA;IGF2;VHL;SPINT1;LGALS1;NEAT1;AKT1;AQP3;BSG;TNFRSF10D;CST3;HNF4A;SEPP1;ENPP3;CAV2;ATP5J;SELENBP1;GAK;S100A4;CAT;CDH1;ALDOA;PLIN3;RUVBL2;TYK2;CDH16;PEBP1;PFAS;NDRG2;PRPF31;ARRB2;HDAC3;DUSP1;CLU;PLXNB1;PAK1;CYCS;TGFB1;TRAF1;FLNA;FN1;SCD;MDK;CYBA;PFN1;UCHL1;EPAS1;JUP;PC;ANP…	5.18e-10	0.0448406	Disease Biomarkers (Quantity)
Disease Biomarkers (Quantity) of breast carcinoma		621	breast carcinoma	89	14	TLE1;ERBB3;ADAM9;MGMT;TIGIT;STK11;MTA1;SDC1;CSK;BIRC5;RRBP1;MIF;PPP1R13B;PTHLH;CD63;STARD10;APOE;CD44;FGFR4;TRAF4;VEGFA;TMEM170B;HSPB1;GPC3;EGR1;AKT1;VIM;BSG;ABCD1;ETS2;SEMA3B;MMP11;GPX4;ALCAM;S100A4;VTN;GPX2;CDH1;TNFSF4;HSPG2;LGMN;PLCG1;MMP14;EIF5A;PEPD;C3;HNRNPL;PEBP1;EIF3B;RHBDD2;FRK;PLK1;BECN1;CTSH;FOXM1;PRDX1;SGTA;KDM6B;HDAC1;DUSP1;VANGL1;KSR1;SLC9A3R1;TGFB1;CXCL1;TPP1;TNFRSF12A;UNC45A;CPT1B…	5.22e-10	0.0467683	Disease Biomarkers (Quantity)
Disease Biomarkers (Quantity) of lysosomal storage disease		65	lysosomal storage disease	22	33	PTGDS;PSAP;GLB1;SPNS1;GRN;NEU1;CTSD;GBA3;CTSA;CLCN7;ARSA;CLCN6;GUSB;LGMN;GBA;TPP1;CLN3;GAA;HEXA;NPC2;MAN2B1;LAMP1	6.38e-10	0.0155587	Disease Biomarkers (Quantity)
Disease Biomarkers (Quantity) of fatty liver		204	fatty liver	42	20	ERLIN2;AFP;MLXIPL;NUS1;PNPLA3;HSD17B13;CALR;APOA1;DGAT1;CD68;FABP1;PCYT2;CYCS;CXCL1;TGFB1;APOE;RARRES2;ITPR2;SCD;FGFR4;PPARG;PTPN1;AHSG;NR1H3;AKT1;FNDC5;PC;HNF4A;ALDH2;ABCC2;KLF2;GNMT;SPHK1;CAT;CEACAM1;PLIN3;LIPC;PLIN5;SREBF1;NR0B2;PNPLA2;SERPINA1	7.43e-10	0.0273973	Disease Biomarkers (Quantity)
Disease Biomarkers (Quantity) of osteosarcoma		626	osteosarcoma	89	14	RPS9;ERBB3;ADAM9;APEX1;SOX4;BCL2L11;CHD4;CDK11A;AGER;BIRC5;PDCD1;CD276;PTHLH;EID1;EEF1D;CD44;PITX1;HSPA1A;PPARG;VEGFA;CD151;TRAF4;IGF2;HSPB1;NEAT1;SRCIN1;EGR1;AKT1;CSNK2B;CYR61;TUT1;MMP11;CITED2;SPHK2;TRIP10;GAK;S100A4;GPX1;CDH1;CASP7;ALDOA;MMP14;RHOB;ITGAV;PLK1;PRDX4;FOXM1;PVT1;CTSB;CLU;SLC9A3R1;HEY1;CCNG1;TGFB1;FN1;CTTN;MDK;LTBP3;UCHL1;YAF2;PMP22;MACC1;WIF1;JUN;EPAS1;FOS;LDOC1;NES;STAT3;IDH2;MA…	7.88e-10	0.0466457	Disease Biomarkers (Quantity)
Disease Biomarkers (Quantity) of oral squamous cell carcinoma		521	oral squamous cell carcinoma	78	14	MGMT;SOX4;LASP1;SGPP1;MTA1;SDC1;BIRC5;APOA1;MAPK6;MIF;SDHB;TMSB4X;PTHLH;COL7A1;CD44;NACC1;LGALS3BP;FGFR4;HSPA1A;VEGFA;LPCAT1;HSPB1;LGALS1;NEAT1;VIM;AKT1;AQP3;BSG;GPX4;ALCAM;S100A4;GPX1;CDH1;MMP14;FOXC1;TF;GALNT2;S100A14;CBR1;ARHGDIA;PLK1;ELF3;PRDX4;BECN1;CDKN1C;NDRG2;PRDX1;CTSB;BAX;KSR1;DCUN1D3;DAGLA;CYCS;CXCL1;TGFB1;CMTM3;FN1;MDK;CTTN;PGAM1;EPAS1;UBE2S;JUP;FSCN1;STAT3;PTTG1;CA9;MYC;RAC1;SPHK1;US…	8.54e-10	0.0429989	Disease Biomarkers (Quantity)
Disease Biomarkers (Quantity) of cirrhosis		503	cirrhosis	76	15	USF1;USF2;AFP;RNPEP;ILK;SULT1A1;PNPLA3;AGER;SDC1;LDLR;ACADVL;APOA1;GUSB;MIF;LGALS3BP;AHR;HSPA1A;PPARG;VEGFA;APOH;IGF2;AHSG;HSPB1;GPC3;AKT1;AQP3;HNF4A;ALB;SEPP1;GPX3;KLF2;MMP11;GNMT;HADHA;GPX1;CAT;CASP7;CDH1;SERPINA6;SFRP5;TF;C3;GLUL;SERPINF2;ARHGAP4;SPRY1;CTSD;AMBP;CBS;CDKN1C;F7;CTSB;SMARCA4;ARRB2;PAH;CLU;TGFB1;SSTR1;FN1;MDK;NT5E;AGRN;FBLN1;ABCC3;STAT3;TOB1;IL6R;IL32;ABCC2;MYC;SPHK1;TRPV2;TKT;NR0…	9.28e-10	0.0422692	Disease Biomarkers (Quantity)
Disease Biomarkers (Quantity) of ductal breast carcinoma		199	ductal breast carcinoma	41	20	LAMC2;P4HB;WDR1;GRN;MGMT;FOXM1;NUS1;NDUFS3;TPM4;VAMP8;SMARCA4;RPL26;SDC1;HDAC1;BAX;APOA1;CALR;CD68;KSR1;CD44;CD151;IGF2;HSPB1;FSTL3;JUN;EPAS1;JUP;PRMT6;MMP11;GPX4;CA9;MYC;CDH1;SALL4;ZFP36;COX4I1;MMP14;EPHB4;LAMA3;EGLN2;TRIOBP	1.16e-09	0.0268149	Disease Biomarkers (Quantity)
Disease Biomarkers (Quantity) of fibrosis		713	fibrosis	97	13	ERBB3;LASP1;AFP;DYSF;AGER;CALR;AGT;MIF;TMSB4X;HSPA1A;VEGFA;AHSG;HSPB1;VIM;AKT1;RXRA;ALB;ALDH2;S100A4;CAT;SERPINA6;MMP14;GLUL;SERPINF2;F10;CTSB;SMARCA4;BAX;GNAS;CLU;LRP5;CYBA;HDAC7;LTBP1;HDGF;JUN;ABCC2;ECE1;HDAC6;HDAC5;NR0B2;PNPLA3;APOA1;COL7A1;CD44;APOE;PPARG;FGFR4;LPCAT1;CD151;IGF2;APOH;NR1H3;RORC;EGR1;ARHGEF1;MAOB;KLF6;DBI;HNF4A;CYR61;KLF2;PPIA;DCK;SYVN1;ABCC6;GPX1;CDH1;LRG1;TF;PEPD;C3;ARRB2;HD…	1.44e-09	0.0488173	Disease Biomarkers (Quantity)
Disease Biomarkers (Quantity) of interstitial fibrosis		273	interstitial fibrosis	49	17	TSC2;MAP1S;SDC1;CALR;AGT;MIF;CD44;SIGIRR;HSPA1A;VEGFA;NR1H3;HSPB1;DNMT3B;VIM;AQP3;CST3;ALB;SPHK2;TRIP10;S100A4;CDH1;MMP14;C3;PNPLA2;ITGAV;CTSD;CREB3L4;TGFBI;HDAC1;BAX;LRP2;CD2AP;CLU;IHH;TGFB1;TNFRSF12A;BIN1;FN1;PTGES;DVL2;FSTL3;CEBPD;JUN;EPAS1;STAT3;TCF3;MYC;SPHK1;STAT6	3.82e-09	0.030721	Disease Biomarkers (Quantity)
Disease Biomarkers (Quantity) of clear cell renal cell carcinoma		364	clear cell renal cell carcinoma	59	16	ADAM9;LASP1;STK11;AGER;LDLR;BIRC5;MIF;SDHB;PTHLH;CD44;HIF3A;VEGFA;CD151;LPCAT1;VHL;CAPNS1;F11R;NEAT1;VIM;BSG;KLF6;GPX3;TRIM8;S100A4;GPX1;CDH1;SRSF2;CDH16;RHOB;SREBF1;BECN1;PVT1;FOXM1;NDRG2;SMARCA4;TGFBI;LRP2;BAX;ZNF148;CLU;ESRP1;TGFB1;ITPR2;CMTM3;SCD;ITPR3;CYBA;RING1;EPAS1;PTTG1;CA9;MYC;HLA-A;ANXA4;KDM5C;HDAC6;KISS1R;BIK;PTBP1	5.46e-09	0.0352029	Disease Biomarkers (Quantity)
Disease Biomarkers (Quantity) of osteoarthritis		604	osteoarthritis	84	13	PTGDS;LAMA4;ADAM15;SETD1A;B4GALT1;BCL2L11;AGER;SDC1;APOA1;PDCD1;CD68;PTHLH;CD44;PITX1;PPARG;HSPA1A;PTPN1;CD151;VEGFA;IGF2;FGFR3;NR1H3;HSPB1;DNMT3B;EGR1;AKT1;VIM;IL1R2;SEMA3A;CYR61;MMP11;CHRD;ALCAM;CAT;HSPG2;PIEZO1;DOT1L;MMP14;MMP19;TF;RHOB;C3;MMP23B;ITGAV;GRN;ELF3;BECN1;PVT1;CTSD;PLIN1;CTSB;KDM6B;HDAC1;BAX;CLU;TGFBR1;ADCYAP1;LRP5;IRF8;PLXNB1;CXCL1;TGFB1;IHH;LRP1;TRAF1;FN1;PTGES;HDAC7;LTBP1;JUN;EP…	6.84e-09	0.0444209	Disease Biomarkers (Quantity)
Disease Biomarkers (Quantity) of intrauterine growth restriction		394	intrauterine growth restriction	62	15	ERBB3;CS;LDLR;SDC1;AGER;MAPK6;AGT;MIF;PTHLH;GYS1;PHLDA2;AHR;PPARG;HSPA1A;PTPN1;VEGFA;IGF2;IGF2R;NR1H3;HSPB1;LGALS1;NEAT1;NTN4;AKT1;ACTB;SLC2A8;RXRA;ALB;HNF4A;MMP11;MAT2A;CAT;CASP7;LIPC;TF;PEPD;GRN;SLC38A5;BECN1;CDKN1C;CBS;CTSB;SMARCA4;HDAC1;BAX;GNAS;DUSP1;ERVFRD-1;PGAM2;TGFB1;ENHO;FASN;FNDC5;PC;LIPG;STAT3;ANPEP;MYC;SPHK1;ULK1;PCK2;SERPINA1	7.14e-09	0.0364063	Disease Biomarkers (Quantity)
Disease Biomarkers (Quantity) of thyroid cancer		450	thyroid cancer	68	15	ERBB3;MGMT;RAP2B;ILK;RARA;RAP1GAP;BIRC5;PPARG;FGFR4;VEGFA;IGF2;NEAT1;GPC3;LGALS1;EGR1;AKT1;VIM;BSG;RXRA;CYR61;GPX3;GPX7;ALCAM;S100A4;CAT;CDH1;LMNA;TUBB3;PLD2;CDH16;PEBP1;TPI1;RAP2C;TMSB10;PLK1;BECN1;SPRY1;CTSD;FOXM1;PVT1;NDRG2;PRDX1;CTSB;HDAC1;PFKFB3;BAX;GNAS;CLU;KSR1;PAK1;CBY1;TGFB1;FN1;MDK;CYBA;FOS;FBP1;PTTG1;MYC;USP22;SPHK1;CEACAM1;MADD;DIAPH1;SERPINA5;SFN;HDAC6;KISS1R	7.23e-09	0.0387906	Disease Biomarkers (Quantity)
Disease Biomarkers (Quantity) of heart failure		818	heart failure	105	12	CS;RARA;ILK;SLC6A8;DYSF;AGER;CALR;AGT;MIF;SLC7A2;HSPA1A;VEGFA;AHSG;ATP5E;HSPB1;LGALS1;VIM;AKT1;CST3;H2AFX;DDAH2;ALB;ALDH2;CAT;HADHA;CASP7;CKM;S100A1;PLD2;CBFB;PEBP1;SPRY1;BECN1;CBS;CTSB;GNAI2;BAX;GNAS;DGAT1;LONP1;DUSP1;CYCS;BIN1;ITPR2;RNF207;FSTL3;JARID2;FBLN1;JUN;LIPG;FNDC5;CDK5RAP3;FTH1;ECE1;DBNL;CIDEB;PTGDS;SOX4;APOA1;FBRS;SDHB;CD63;PTHLH;ACADM;NME3;VPS4A;PPARG;PTPN1;PDE9A;PDE4D;ACTB;BSG;KLF2;…	7.42e-09	0.0503839	Disease Biomarkers (Quantity)
Disease Biomarkers (Quantity) of autosomal recessive disorder		172	autosomal recessive disorder	36	20	RAG1;F10;F12;GAMT;F7;LRP2;ARSA;ACADVL;PAH;APOA1;C7;PGAM2;COL7A1;GBA;TPP1;HMGCS2;GAA;MAN2B1;NT5E;ACAD9;NEU1;FBP1;PKLR;HADHA;ALDH4A1;HPD;ALDOA;CTSC;LIPC;SLC25A20;GALK1;PEPD;PNPLA2;GALT;SERPINA1;TPI1	7.79e-09	0.0238885	Disease Biomarkers (Quantity)
Disease Biomarkers (Quantity) of ovarian neoplasm		297	ovarian neoplasm	51	17	ERBB3;EEF1A2;STK11;SEPT9;SDC1;BIRC5;PDCD1;MIF;PTHLH;CD63;HSPA1A;VEGFA;KDM2B;IGF2;AKT1;VIM;SEMA3A;BSG;CYR61;SELENBP1;DPP3;CDH1;HSPG2;MMP14;MMP19;TUBB4A;SREBF1;TGIF2;P4HB;PLK1;FOXM1;REG4;CTSB;DUSP1;SMARCE1;TGFBR1;TGFB1;FN1;LGR5;JUN;CFL1;STAT3;PTTG1;IL6R;FAU;MYC;RAC1;SPHK1;MARCKS;HPN;PTBP1	8.6e-09	0.0315399	Disease Biomarkers (Quantity)
Disease Biomarkers (Quantity) of pancreatic ductal adenocarcinoma		548	pancreatic ductal adenocarcinoma	78	14	ZIC2;ERBB3;EREG;ADAM9;LASP1;STK11;RARA;TSC2;AGER;LDLR;BIRC5;PDCD1;MIF;APOE;CD44;LGALS3BP;FGFR4;PPARG;VEGFA;IGF2;KDM2B;HSPB1;EPS8L3;LGALS1;AKT1;RXRA;TNFRSF10D;KLF2;GNMT;S100A4;CDH1;LRG1;TUBB3;MMP14;MAZ;MMP19;FOXC1;CDK5;EIF5A;PEPD;C3;PNPLA2;PLEC;PEBP1;S100A14;BECN1;PRDX4;NUPR1;PVT1;FOXM1;REG4;PRDX1;SMARCA4;PAFAH1B2;BAX;DUSP1;SLC9A3R1;PAK1;IRF8;CXCL1;TGFB1;SIN3B;FN1;ICMT;CYBA;PMP22;WIF1;EPAS1;CFL1;N…	8.64e-09	0.0423683	Disease Biomarkers (Quantity)
Disease Biomarkers (Quantity) of malignant transformation		280	malignant transformation	49	17	SCRIB;MGMT;STK11;AFP;SDC1;GUSB;CREB3;APOE;CD44;PHLDA2;VEGFA;IGF2;VHL;SPINT1;LGALS1;AKT1;H2AFX;ALB;CAV2;MAT2A;S100A4;CDH1;HSPG2;MMP14;GAPDH;BECN1;REG4;SMARCB1;TGFBI;PPP2R2B;BAX;DUSP1;IRF8;BIN1;LRP1;SCD;FN1;UCHL1;BCAM;CIZ1;JUN;JUP;FOS;FSCN1;STAT3;MYC;HLA-A;HDAC6;FCGRT	8.98e-09	0.0305868	Disease Biomarkers (Quantity)
Disease Biomarkers (Quantity) of lymphoma		520	lymphoma	75	14	NR2F6;MGMT;BCL2L11;PCDH11Y;STK11;TSC2;SDC1;LDLR;TNFRSF14;BIRC5;HLA-E;PDCD1;MIF;PTHLH;CD44;HSPA1A;VEGFA;KDM2B;HSPB1;LGALS1;RORC;EGR1;DNMT3B;VIM;AKT1;H2AFX;CST3;ALB;KLF2;KAT5;HSPE1;ALCAM;CAT;CDH1;LGMN;PEPD;TPI1;PLK1;BECN1;NR2F2;CTSD;ATF7;SMARCB1;CDK9;KDM6B;PAFAH1B2;TGFBI;HDAC3;BAX;GNAS;CLU;CYCS;IHH;TGFB1;BIN1;CIC;NT5E;BCAM;PRMT6;STAT3;PTTG1;BHLHE40;TNFRSF25;TCF3;CA9;HLA-A;MYC;SALL4;SFN;HLA-C;PLK2;M…	9.51e-09	0.0412996	Disease Biomarkers (Quantity)
Disease Biomarkers (Quantity) of stroke		467	stroke	69	14	PTGDS;APEX1;STK11;AGER;LDLR;CSK;APOA1;CD68;MIF;CD63;APOE;VEGFB;PPARG;HSPA1A;AHR;VEGFA;PDE4D;AHSG;HSPB1;RORC;LGALS1;EGR1;AKT1;MAOB;SMOX;BSG;PILRB;CST3;ALB;AQP4;SEPP1;GPX3;KLF2;ATP5J;HSPE1;ABCC6;GPX1;SPTAN1;CAT;CASP7;HSPG2;MMP14;CCM2;CDK5;METRN;PNPLA2;GRN;SERPINF2;F12;F7;ARRB2;BAX;DUSP1;CLU;ADCYAP1;CYCS;CXCL1;TGFB1;TNFRSF12A;TRAF1;FN1;PTGES;FASN;NES;IL6R;MYC;SPHK1;NLRP1;TNFSF9	1.42e-08	0.0390051	Disease Biomarkers (Quantity)
Disease Biomarkers (Quantity) of nephrosis		123	nephrosis	29	23	GAPDH;CTSD;SLC14A2;LDLR;APOA1;DGAT1;AGT;FABP1;TGFB1;APOE;LRP1;FN1;PTPN1;HSPA1A;VEGFA;IGF2;AHSG;NR1H3;F11R;LGALS1;AQP3;NES;ALB;RAC1;ECE1;LIPC;TF;SREBF1;SERPINA1	1.43e-08	0.0197952	Disease Biomarkers (Quantity)
Disease Biomarkers (Quantity) of hepatic neoplasm		245	hepatic neoplasm	44	17	GLUL;MGMT;PLK1;BECN1;AFP;FOXM1;NDRG2;CLIC1;HDAC1;MAPK6;MIF;PDIA4;TGFB1;APOE;RPS28;FN1;SCD;HSPA1A;AHR;VEGFA;IGF2;UBTF;HSPB1;GPC3;FSTL3;FASN;ABCB6;VIL1;ASGR1;VIM;EPAS1;JUN;ASGR2;HNF4A;ALB;FBP1;MYC;GPX1;NQO1;CAT;CDH1;ZFP36;RHOB;SERPINA1	2.35e-08	0.0279898	Disease Biomarkers (Quantity)
Disease Biomarkers (Quantity) of keratoconus		65	keratoconus	20	30	AP1B1;VIM;BSG;ACTB;FOS;KLF6;ALB;CTSB;TGFBI;BAX;CAT;DUSP1;TGFB1;MMP14;SSTR1;FN1;TF;VEGFA;SERPINA1;HSPB1	2.43e-08	0.0141243	Disease Biomarkers (Quantity)
Disease Biomarkers (Quantity) of gastric carcinoma		307	gastric carcinoma	51	16	LAMC2;AFP;MTA1;RARA;BIRC5;PDCD1;MIF;CD44;PPARG;AHR;VEGFA;SPINT1;HSPB1;DNMT3B;ZNF703;AKT1;AQP3;KLF6;RXRA;PTPRA;CYR61;SELENBP1;S100A4;BTG1;CAT;GPX2;CDH1;LMNA;MMP14;PLK1;BECN1;FOXM1;PRPF31;CLIC1;TGFBI;HDAC1;BAX;MAD1L1;DUSP1;FLOT2;TGFB1;MDK;MACC1;FBLN1;FSCN1;STAT3;PTTG1;RAC1;PCBP2;SALL4;EPHB4	2.64e-08	0.031346	Disease Biomarkers (Quantity)
Disease Biomarkers (Quantity) of alcohol drinking		399	alcohol drinking	61	15	CYP27A1;APOA1;AGT;CD68;RARRES2;APOE;CD44;HMGCS2;PTPN1;HSPA1A;FGFR4;PPARG;VEGFA;CAPN1;LZTS3;AHSG;IGF2R;EGR1;AKT1;MAOB;H2AFX;HNF4A;ALB;ALDH2;ALAD;GPX4;CAT;GPX1;CDH1;SIRT5;TF;SREBF1;PPP1R3C;CTSD;F7;SLC23A1;CTSB;HDAC1;GRM1;BAX;CLU;FABP1;CCNG1;DAGLA;TGFB1;TNFRSF12A;LRP1;SCD;FASN;ASGR1;JUN;NEU1;FOS;IL6R;ABCC2;ECE1;DGAT2;HDAC5;TKT;NR0B2;SERPINA1	2.82e-08	0.0356934	Disease Biomarkers (Quantity)
Disease Biomarkers (Quantity) of colon carcinoma		282	colon carcinoma	48	16	LAMC2;SCRIB;EREG;ADAM9;PRAP1;AFP;CD164;ILK;SDC1;BIRC5;VASP;MIF;TMSB4X;RPS27;CD44;HSPA1A;VEGFA;IGF2;PPP1R9B;LGALS1;DNMT3B;BSG;HSPA8;PTPRA;CST3;MMP11;KAT5;CDH1;HSPG2;LMNA;MMP14;BECN1;CTSD;PFAS;NDRG2;CTSB;TGFBI;DUSP1;TGFB1;FN1;LGR5;EPAS1;FOS;PTTG1;MYC;NQO1;CEACAM1;HDAC5	3.14e-08	0.0299065	Disease Biomarkers (Quantity)
Disease Biomarkers (Quantity) of cerebral ischemia		450	cerebral ischemia	66	14	EREG;APEX1;SORBS3;MTA1;ERCC6;LINGO1;NDUFA13;AGER;BIRC5;CD44;APOE;PPARG;HSPA1A;VEGFA;PDE4D;AHSG;HSPB1;NTN4;EGR1;AKT1;VIM;LIFR;ACTB;SEMA3A;SMOX;BSG;HSPA8;AQP4;KLF2;HSPE1;CAT;TUBB3;CDK5;TLX2;ITGAV;PSAP;GAPDH;UBB;BECN1;F12;CBS;NDRG2;CTSB;SAT1;BAX;DUSP1;TGFBR1;ADCYAP1;CYCS;CXCL1;TGFB1;TNFRSF12A;NT5E;AGRN;UCHL1;JUN;FOS;NES;ADORA2A;STAT3;E2F4;MYC;RAC1;NQO1;NLRP1;DLG4	3.92e-08	0.0376068	Disease Biomarkers (Quantity)
Disease Biomarkers (Quantity) of colorectal neoplasm		304	colorectal neoplasm	50	16	NR2F6;ERBB3;LAMC2;MGMT;STK11;RNPEP;APLP2;NDUFA13;PIK3CD;LDLR;TOMM34;CD44;HSPA1A;PPARG;VEGFA;IGF2;PTPRA;CYR61;PKLR;EIF4A1;CDH1;MRGBP;GAPDH;ABCD4;ELF3;CTBP1;CTSD;FOXM1;CTSB;SMARCA4;HDAC1;PPP2R2B;BAX;FABP1;TGFB1;CXCL1;PTGES;LGR5;FASN;MACC1;FSCN1;STAT3;PTTG1;E2F4;RAC1;MYC;CEACAM1;EPHB4;EGLN2;PRR5	5.02e-08	0.0307692	Disease Biomarkers (Quantity)
Disease Biomarkers (Quantity) of diabetic nephropathy		387	diabetic nephropathy	59	15	MLXIPL;ILK;TSC2;AGER;APOA1;AGT;APOA2;APOE;RARRES2;G3BP2;VEGFB;HSPA1A;PPARG;VEGFA;HSPB1;AKT1;VIM;EFHD2;CST3;HNF4A;ALB;CYR61;KLF2;S100A4;SYVN1;RPS6KA4;VTN;CAT;CDH1;HSPG2;LIPC;TF;SREBF1;BECN1;CTSD;AMBP;TGFBI;BAX;LRP2;CD2AP;FABP1;TGFB1;TNFRSF12A;ENHO;FN1;SCD;MDK;UCHL1;JUN;NEU1;FOS;STAT3;IL6R;MYC;SPHK1;MEP1A;NQO1;PRDX5;ATP6AP2	5.27e-08	0.0347263	Disease Biomarkers (Quantity)
Disease Biomarkers (Quantity) of neuroblastoma		503	neuroblastoma	71	14	ERBB3;CS;MGST1;RARA;PIK3CD;PTMA;BIRC5;CD99;TMSB4X;PTHLH;CD44;APOE;LGALS3BP;PPARG;HSPA1A;VEGFA;IGF2;SNAPIN;LGALS1;GPC3;EGR1;DNMT3B;AKT1;SEMA3A;HSPA8;RXRA;ALB;CDC25B;FKBP8;CAT;LGMN;LMNA;MMP14;TGFBR3L;PLK1;FOXM1;HTATIP2;NDRG2;SMARCA4;CDK9;GRM1;BAX;DUSP1;CLU;ADCYAP1;SHMT1;CYCS;TGFB1;TNFRSF12A;BIN1;FLNA;MDK;UCHL1;CEBPD;PES1;EPAS1;JUP;FOS;NES;TCF3;MYC;HLA-A;MCRS1;NR4A2;NQO1;MARCKS;SLC1A5;SRR;MAD2L1;TKT…	5.72e-08	0.0393788	Disease Biomarkers (Quantity)
Disease Biomarkers (Quantity) of congenital malformation		513	congenital malformation	72	14	LAMA4;ZIC2;CYFIP1;BCL2L11;AFP;ILK;PABPC1L;POMGNT1;ARL6IP1;RPS29;BIRC5;CALR;AHCY;PTHLH;CPLX1;HSPA1A;TRAF4;VEGFA;HSPB1;SNAPIN;ABCB6;AKT1;KIF12;NLGN2;NODAL;ALDH2;CTDNEP1;CITED2;GLUD1;SPTAN1;CAT;MMP14;FOXC1;CDK5;PTPRS;PLEC;SLC39A7;RPL11;SPRY1;IKBKAP;NABP2;SMARCA4;KDM6B;LRP2;BAX;ADCYAP1;HEY1;LRP5;SMARCD2;IRF8;ESRP1;TGFB1;IHH;ACSL4;LTBR;SCD;LTBP3;LGR5;RING1;DVL1;YAF2;JARID2;ESRP2;STAT3;TCF3;RAC1;MYC;ME…	5.81e-08	0.0397351	Disease Biomarkers (Quantity)
Disease Biomarkers (Quantity) of virus infection		648	virus infection	85	13	APEX1;BCL2L11;TIGIT;AFP;NDUFA13;LDLR;BIRC5;CALR;PDCD1;GUSB;FBL;MIF;CD276;TMSB4X;ACADM;RARRES2;LGALS3BP;AHR;HSPA1A;PTPN1;VEGFA;CSNK1E;KDM2B;FGFR3;NEAT1;LGALS1;EGR1;BPHL;DAXX;AKT1;ACTB;TRIM47;HSPA8;H2AFX;ALB;DNAJB1;PPIA;FKBP4;CAT;CASP7;CDH1;DOT1L;GABARAP;PLD2;EIF5A;TYK2;PNPLA2;EIF3F;GAPDH;GRN;F10;BECN1;UBC;KDM6B;IFITM3;HDAC3;TGFB1;IHH;CXCL1;FN1;SCD;PTGES;TRAF3;SIAH1;FASN;BCL3;JARID2;JUN;NEU1;FOS;LY…	8.19e-08	0.0439504	Disease Biomarkers (Quantity)
Disease Biomarkers (Quantity) of sepsis		628	sepsis	83	13	APEX1;CS;BCL2L11;TIGIT;SLC6A8;SDC1;TNFRSF14;AGER;APOA1;PDCD1;CD68;APOA2;MIF;CD276;CD63;RARRES2;APOE;SIGIRR;PTPN1;HSPA1A;PPARG;VEGFA;APOH;AHSG;HSPB1;AKT1;SEMA3A;RXRA;CST3;ALB;SEPP1;AQP4;GPX3;KLF2;PPIA;HSPE1;CAT;GPX1;CASP7;LRG1;SERPINA6;MMP19;PLD2;TYK2;GALT;GLUL;P4HB;C4BPA;CFP;F12;BECN1;PRDX4;UBC;F7;CTSB;SAT1;TGFBI;KDM6B;HDAC3;BAX;C4BPB;DUSP1;NEDD8;CYCS;TGFB1;CXCL1;FN1;NT5E;LY96;NEU1;JUN;FOS;ADORA2…	8.41e-08	0.0433194	Disease Biomarkers (Quantity)
Disease Biomarkers (Quantity) of esophageal cancer		283	esophageal cancer	47	16	GAPDH;MGMT;SOX4;ERCC3;PLK1;BECN1;EVA1A;MTA1;PRDX1;AGER;HDAC1;BIRC5;SLC39A5;PTHLH;HEY1;MAST2;TGFB1;CXCL1;TNFRSF12A;PTPN1;HSPA1A;PPARG;VEGFA;MDK;IGF2;FASN;EGR1;JUP;BSG;HSPA8;ETS2;FSCN1;KIAA0101;STAT3;PTTG1;GPX7;HEY2;CA9;MYC;PPIA;ALCAM;ULK1;CDH1;LGMN;TACC3;EIF5A;PEBP1	9.39e-08	0.029247	Disease Biomarkers (Quantity)
Disease Biomarkers (Quantity) of polycystic ovary syndrome		348	polycystic ovary syndrome	54	15	TM4SF4;LDLR;AGER;CALR;APOA1;MIF;RARRES2;VEGFB;HSPA1A;APOC1;PPARG;VEGFA;IGF2;AHSG;HSPB1;AKT1;VIM;CST3;ALB;CYR61;CITED2;HSPE1;CAT;PLIN3;HSPG2;FBN3;LIPC;MMP14;SFRP5;TF;PEPD;SREBF1;C3;PEBP1;P4HB;ARHGAP4;F10;PRDX4;CTSD;PLIN1;UCN3;PCYT2;TGFB1;ENHO;APMAP;JUN;FOS;CFL1;FNDC5;RAC1;NQO1;NFIC;PLIN5;SERPINA1	1.08e-07	0.0324324	Disease Biomarkers (Quantity)
Disease Biomarkers (Quantity) of gastric adenocarcinoma		174	gastric adenocarcinoma	34	19	PRDX4;BECN1;AFP;FOXM1;STK11;PTMA;AGER;BIRC5;VOPP1;DUSP1;MIF;CD44;TRAF4;VEGFA;LGR5;HSPB1;NEAT1;AKT1;MACC1;ZNF703;AQP3;FOS;PC;NODAL;CYR61;MMP11;CA9;PPIA;GPX1;NQO1;CEACAM1;CDH1;SFN;PEBP1	1.18e-07	0.0225017	Disease Biomarkers (Quantity)
Disease Biomarkers (Quantity) of reperfusion injury		613	reperfusion injury	81	13	PKN1;APEX1;SORBS3;ATP1A1;PTGER3;AGER;CSK;BIRC5;MIF;CD44;HIF3A;SIGIRR;PPARG;HSPA1A;VEGFA;AHSG;HSPB1;DNMT3B;EGR1;AKT1;VIM;LIFR;AQP3;BSG;SMOX;HSPA8;ALB;ALDH2;AQP4;SPHK2;DNAJB1;SELENBP1;S100A4;CAT;GPX1;TUBA1B;SFRP5;CDK5;PERP;C3;RAP2C;GLUL;P4HB;GAPDH;GRN;BECN1;CTSD;CBS;CREB3L4;NDRG2;PFKL;CTSB;SAT1;BAX;SPON2;CLU;ADCYAP1;CYCS;CCNG1;TGFB1;CXCL1;FN1;TRAF3;MDK;JUN;EPAS1;FOS;ADORA2A;STAT3;IL6R;ABCC2;MYC;HLA…	1.22e-07	0.0425644	Disease Biomarkers (Quantity)
Disease Biomarkers (Quantity) of schizophrenia		563	schizophrenia	76	13	ERBB3;APEX1;SETD1A;RARA;PTGER3;RAP1GAP;PIK3CD;AGER;APOA1;AGT;SP4;APOE;CPLX1;VEGFA;IGF2;CSNK1E;PPP1R9B;EGR1;AKT1;GRIN3B;CSNK2B;MAOB;ACTB;MLLT4;SEMA3A;HSPA8;PTPRA;H2AFX;ALB;ARL4D;DBN1;SELENBP1;GLUD2;GLUD1;CAT;GPX1;CASP7;SPTBN2;RUVBL2;CDC42EP4;CDK5;TF;PEPD;GLUL;GAPDH;C4BPA;ARHGDIA;PRDX1;ARRB2;HDAC1;IFITM3;BAX;CLU;NEDD8;SHMT1;PAK1;TGFB1;CXCL1;MDK;PGAM1;UCHL1;JUN;CFL1;HINT1;ADORA2A;IL6R;ROMO1;HLA-A;RA…	1.27e-07	0.0409042	Disease Biomarkers (Quantity)
Disease Biomarkers (Quantity) of hyperlipidemia		305	hyperlipidemia	49	16	AGER;SDC1;LDLR;APOA1;PDCD1;AGT;APOA2;CD63;APOE;AHR;FGFR4;PPARG;HSPA1A;VEGFA;CAPN1;APOH;AHSG;NR1H3;ABCB6;EGR1;VIM;IL1R2;CST3;DDAH2;ALB;PPIA;GNMT;GPX1;CAT;TUBB3;LIPC;SREBF1;F10;CBS;F7;PLIN1;ARRB2;DGAT1;CLU;TGFB1;CXCL1;ACSL4;SCD;CEBPD;LSR;FOS;NQO1;APOM;BDH1	1.44e-07	0.0301168	Disease Biomarkers (Quantity)
Disease Biomarkers (Quantity) of liver fibrosis		439	liver fibrosis	63	14	ERBB3;AFP;ILK;ACADVL;PHPT1;CD68;TMSB4X;CD44;LGALS3BP;PPARG;IL17C;PTPN1;FGFR4;VEGFA;LPCAT1;IGF2;IGF2R;AHSG;NEAT1;LGALS1;EGR1;AKT1;LIFR;BSG;RXRA;KLF6;CST3;HNF4A;ALB;KLF2;S100A4;SYVN1;ABCC6;HADHA;CDH1;MMP14;MMP19;PEPD;MPI;GRN;NR2F2;CTSB;SMARCA4;ITIH4;PAH;DGAT1;TGFB1;CXCL1;TNFRSF12A;FN1;IL17RC;LY96;ABCC3;GOLGA2;IL32;ABCC2;MYC;SPHK1;NR4A2;NQO1;TRPV2;NR0B2;SERPINA1	1.78e-07	0.0360618	Disease Biomarkers (Quantity)
Disease Biomarkers (Quantity) of coronary artery disease		363	coronary artery disease	55	15	APEX1;AGER;APOA1;PDCD1;AGT;CD68;APOA2;MIF;APOE;RARRES2;CD44;GAA;APOC1;PPARG;VEGFA;AHSG;NR1H3;HSPB1;AKT1;BSG;CST3;ALB;GPX3;TNNT1;PPIA;CAT;ABCC6;GPX1;VTN;LIPC;SFRP5;PEPD;C3;F10;F12;F7;KDM6B;HDAC3;CLU;TGFB1;FN1;SCD;ENHO;CYBA;ASGR1;FOS;LIPG;FNDC5;IL6R;THBS4;ECE1;SERPINA5;FTL;PRDX5;SERPINA1	1.84e-07	0.0327576	Disease Biomarkers (Quantity)
Disease Biomarkers (Quantity) of hypertriglyceridemia		115	hypertriglyceridemia	26	22	SERPINF2;F10;F12;F7;LDLR;APOA1;DGAT1;APOA2;MIF;PCYT2;APOE;SCD;PPARG;APOC1;AHSG;NR1H3;LSR;FNDC5;ALB;FBP1;KLF2;CAT;HS2ST1;LIPC;SREBF1;C3	1.96e-07	0.0178082	Disease Biomarkers (Quantity)
Disease Biomarkers (Quantity) of Parkinson's disease		431	Parkinson's disease	62	14	MTA1;LINGO1;SULT1A1;AGER;APOA1;MIF;CD44;VPS4A;CPLX1;HSPA1A;CAPN1;VEGFA;HSPB1;NEAT1;CASP6;EGR1;AKT1;ACTB;SMOX;SEMA3A;MAOB;HSPA8;RNF11;CST3;ALDH2;AQP4;SPHK2;GPX4;NDUFA1;CAT;GPX1;ALDOA;FOXC1;CDK5;TF;PEPD;GAPDH;GRN;UBA1;SPRY1;BECN1;CTSD;ARRB2;BAX;TRIM27;CLU;PCYT2;CYCS;GBA;TGFB1;UCHL1;JUN;FOS;AIMP2;ADORA2A;NFE2L1;FTH1;NR4A2;NQO1;PSME1;HDAC6;LAMP1	2.05e-07	0.0356322	Disease Biomarkers (Quantity)
Disease Biomarkers (Quantity) of hepatitis		221	hepatitis	39	17	GLUL;RAG1;SERPINF2;BCL2L11;BECN1;AFP;CTSD;RNPEP;MST1;TNFRSF14;VASP;PDCD1;GUSB;AHCY;TGFB1;CXCL1;SCD;HMGCS2;PPARG;PTGES;VEGFA;LY96;NTHL1;FASN;BCL3;EGR1;AKT1;ASGR1;ALB;ALDH2;IL6R;ABCC2;IL32;IL27RA;EBI3;GPX1;CAT;TF;SERPINA1	2.37e-07	0.0251127	Disease Biomarkers (Quantity)
Disease Biomarkers (Quantity) of cardiac hypertrophy		424	cardiac hypertrophy	61	14	FDPS;CS;SORBS3;CACNA1H;STK11;MTA1;ILK;EVA1A;PTGER3;TWF1;ACADVL;SMTN;CALR;AGT;MIF;ACADM;APOE;SP3;HSPA1A;PPARG;PDE9A;VEGFA;HSPB1;NR1H3;MAP3K11;EGR1;AKT1;BSG;COX5B;PPIA;S100A4;CIB1;GPX1;SIRT5;S100A1;PLD2;PEPD;PNPLA2;GAPDH;PRDX1;CTSB;CDK9;KDM6B;CYCS;TGFB1;CPT1B;FN1;CYBA;ENO3;FSTL3;JUN;FOS;HEY2;RAC1;THBS4;MYC;HEXIM1;BDH1;HDAC6;HDAC5;RAP1A	2.56e-07	0.0351788	Disease Biomarkers (Quantity)

## Sheet: Subnetworks 2473 Down
Figure S3. Sub-network analysis of 2473 down-regulated DEGs (siPEDF vs. siCON) (Disease Biomarkers)
Name	Parent Folder	Total # of Neighbors	Gene Set Seed	Overlap	Percent Overlap	Overlapping Entities	p-value	Jaccard similarity	Hit type
Disease Biomarkers (Quantity) of neoplasm		4474	neoplasm	638	14	AMOTL2;MYLK;NANOS1;RALA;SUV39H2;MYO10;RAP1GDS1;RARB;UNC5B;HSF2;STC2;LOXL4;KDM5A;CAPN2;USP48;HSPA5;HSPA9;ETV1;RBL1;HSP90AA1;NCOA5;CASP3;RBBP8;NAP1L1;CASP1;RCN1;ETV4;NCL;SCUBE2;NBN;CASP4;EXT2;MECOM;HSPD1;TOP2A;IRS2;TOP2B;DTL;RCHY1;TNKS;TNFRSF19;EIF3H;ZFHX4;TP53BP1;TP53BP2;STRAP;EIF3A;ZNF521;PSIP1;TPT1;CLIC4;ICAM1;PEA15;FANCD2;RFC4;NR2C2;CCND3;NR2C1;WWTR1;PAQR3;ID2;HSP90B1;CXCL16;ACSL3;TDP2;CCT6A;SE…	2.23998e-65	0.119925	Disease Biomarkers (Quantity)
Disease Biomarkers (Quantity) of cancer		3342	cancer	520	15	MYLK;SUV39H2;RAP1GDS1;TNFAIP8L3;RARB;PTRF;UNC5B;NACA;HSF2;STC2;PPP1R12A;RASGRF2;CDK13;CAPN2;KDM5A;REV1;HSPA5;HSPA9;DTX3L;HSP90AA1;ETFDH;CASP3;LIMA1;ETV5;NAP1L1;RCN1;CASP1;ETV4;NCL;NBN;MECOM;HSPD1;TOP2A;IRS2;INTS7;DTL;RECQL;RCHY1;TNKS;TP53BP1;TP53BP2;EIF3A;PSIP1;TPT1;CLIC4;ICAM1;PEA15;TPP2;NDUFS1;CCND3;WWTR1;NR1D2;PAQR3;LARP7;ID2;CXCL16;HSP90B1;TDP2;SEPT2;ID1;FOXQ1;PEAK1;NEO1;AKAP13;UBE2Q1;TP53INP…	1.04596e-62	0.120762	Disease Biomarkers (Quantity)
Disease Biomarkers (Quantity) of breast cancer		2423	breast cancer	389	16	HECTD1;MYLK;RAP1GDS1;MYO10;RARB;PTRF;ARMC8;UNC5B;STC2;CANX;LOXL4;KDM5A;HSPA5;HSPA9;ETV1;HSP90AA1;CASP3;RBBP8;RCN1;NAIP;ETV4;NCL;NBN;TOP2A;DTL;RCHY1;TNKS;EIF3H;TP53BP1;TP53BP2;EIF3A;SHCBP1;ICAM1;CLIC4;PEA15;CCND3;WWTR1;PAQR3;ID2;HSP90B1;CXCL16;ID1;FOXQ1;NEO1;PEAK1;PFN1P2;UBE2Q1;TP53INP1;NFE2L2;PDCD10;GPC4;FEN1;EPHA10;CD47;SLC6A14;FGA;IFNGR1;RAB11A;CD59;IGFBP1;ROCK1;TNFRSF10B;TTK;IGFBP6;IGFBP7;HUWE…	1.01775e-47	0.110574	Disease Biomarkers (Quantity)
Disease Biomarkers (Quantity) of hepatocellular carcinoma		2257	hepatocellular carcinoma	350	15	SGMS2;SLC3A2;AMOTL2;AP2B1;EPS15;PRDM2;PTP4A1;RARB;ARMC8;OCLN;LDHA;JAG1;GJA1;CALU;NCOA2;LECT2;GJB2;CDK13;KDM5A;SAR1A;CSNK2A1;HSPA5;HSPA9;HSP90AA1;PKM;NCOA5;CASP3;KLF4;HSPA4;CASP1;NCL;NBN;PABPC1;USP7;HSPD1;TOP2A;IRS2;DTL;RCHY1;GLO1;PLD1;LAMTOR5;CTGF;TP53BP2;UPF1;PLOD2;SHCBP1;ICAM1;AGTPBP1;PEA15;FANCD2;SOX6;CTSS;CDCA7L;PRICKLE1;WWTR1;AMFR;SLC34A2;PAQR3;ID2;KIF3B;HSP90B1;ASPM;ID1;SLU7;FOXQ1;FZD3;UBE2…	6.16576e-39	0.103214	Disease Biomarkers (Quantity)
Disease Biomarkers (Quantity) of infection		2314	infection	338	14	SIRPA;MYLK;SERPINB9;ANAPC4;LCK;RARB;OCLN;JAG1;COPB2;GJA1;CALU;NCOA2;GJB2;LOXL4;RASGRF2;CAPN2;SAR1A;RBBP4;ESD;HSPA5;CSNK1A1;RBL1;HSPA9;HSP90AA1;CASP3;KLF4;EPG5;ZC3HAV1;NAIP;CASP1;NCL;NBN;CASP4;RAB7A;USP7;PLAT;HSPD1;TNKS;PLD1;BATF3;GLRX3;TNFRSF19;DHX36;CTGF;TPT1;SHCBP1;CLIC4;RAB14;LAMP3;ICAM1;AMD1;TPP2;PLA2G7;SOX6;CTSS;CCND3;WWTR1;ID2;CXCL16;HSP90B1;ACSL1;CCNH;ID1;CXADR;DUOX2;LUM;CYP1A1;NF1;CASP8AP…	4.32945e-32	0.0976879	Disease Biomarkers (Quantity)
Disease Biomarkers (Quantity) of colorectal cancer		1766	colorectal cancer	275	15	MYLK;DDX46;CSE1L;UNC5B;OCLN;LDHA;JAG1;STC2;CDK13;CSNK2A1;PSAT1;HSP90AA1;PKM;LIMK2;CASP3;KLF4;RCN1;ETV4;SCUBE2;USP46;NEBL;MECOM;PLAGL2;TRIP13;HSPD1;PLAT;TOP2A;IPO7;DTL;TNKS;GLO1;PLD1;EIF3H;RHBDD1;SLC36A4;TP53BP1;CTGF;UPF1;SLIT2;ICAM1;RFC4;PLS3;CTSS;WWTR1;PAQR3;CCT2;CXCL16;HSP90B1;ID1;FOXQ1;NEO1;PEAK1;CXADR;SMC2;TP53INP1;SNCG;CYP1A1;NAV2;EPCAM;SNX1;PAICS;NFE2L2;SMAD5;ANXA5;SMAD4;SOD2;SMAD9;FEN1;UPF…	3.24118e-30	0.092437	Disease Biomarkers (Quantity)
Disease Biomarkers (Quantity) of lung cancer		1241	lung cancer	210	16	SLC3A2;PRDM2;TNFAIP8L3;RAP1GDS1;SUV39H2;PTP4A1;RARB;PTRF;OCLN;JAG1;STC2;KDM5A;CAPN2;UBQLN1;HSPA5;PKM;CASP3;KLF4;NCL;NBN;PLAGL2;HSPD1;RCHY1;TNKS;GLRX3;CTGF;EIF3A;PLOD2;TPT1;SLIT2;ICAM1;PEA15;CTSS;WWTR1;CXCL16;TDP2;ACSL3;ID1;FOXQ1;CYP1A1;SASH1;EPCAM;NFE2L2;SMAD4;SOD2;USP24;CYP3A4;FEN1;PON1;SP1;TSG101;FGA;CD59;DAB2;IGF2BP3;SPDL1;DAPK1;CDK1;ROCK1;PPARD;TNFRSF10B;TTK;DICER1;CDC6;SIRT4;IGFBP7;MARS;SIRT…	1.35602e-27	0.083499	Disease Biomarkers (Quantity)
Disease Biomarkers (Quantity) of prostate cancer		1632	prostate cancer	244	14	SLC30A4;ADRBK2;MYLK;RAP1GDS1;CSE1L;PIM1;RARB;OCLN;HSF2;JAG1;GJA1;STC2;PPP1R12A;NCOA2;GJB2;CAPN2;HSPA5;AIM1;ETV1;DTX3L;CASP3;KLF4;CASP1;NAIP;ETV4;NBN;PLAGL2;USP7;HSPD1;TOP2A;IRS2;RCHY1;EIF3H;EIF3D;CTGF;PSIP1;TPT1;SLIT2;ICAM1;PLA2G7;TCHP;CTSS;NR2C2;CCND3;NR2C1;CXCL16;ACSL3;ASPM;ID1;FOXQ1;CXADR;RCE1;AZIN1;LUM;AKAP13;TP53INP1;SNCG;AKAP2;LYN;EPCAM;NFE2L2;NFKB1;ANXA3;SMAD4;SOD2;CYP3A4;FEN1;ASAP1;AGO2;F…	4.69525e-24	0.0849582	Disease Biomarkers (Quantity)
Disease Biomarkers (Quantity) of breast neoplasm		954	breast neoplasm	167	17	SEC61A1;DERL1;CSE1L;MYO10;MAPK1;OCLN;LDHA;PRKDC;GJA1;MALAT1;STC2;GJB2;NCOR1;CAPN2;MKI67;HSPA5;ETV1;BRCC3;HSP90AA1;PKM;CASP3;EIF3E;RBBP8;KLF4;ITGA6;ETV4;ADAM17;NCL;NBN;TACC1;PLAT;IRS2;DKK1;CCNDBP1;SPC25;GLO1;PLD1;ITGB1;LNPEP;CKS2;TP53BP1;CTGF;TP53BP2;TPT1;MKRN1;SLIT2;KIN;ICAM1;PEA15;TCHP;CTSS;BCAT1;WWTR1;SLC34A2;HSP90B1;ID1;BCL2;G0S2;CCND1;CXADR;NRG1;E2F3;MTOR;HIF1A;CYP1A1;NR5A2;SASH1;PAPOLA;PCNA;…	1.59729e-23	0.0735359	Disease Biomarkers (Quantity)
Disease Biomarkers (Quantity) of carcinogenesis		909	carcinogenesis	159	17	SLC3A2;TNFRSF9;SUV39H2;MAPK1;RARB;ATP2B1;GUCY2C;PRKDC;LDHA;GJA1;GUCA2A;MALAT1;GJB2;KDM5A;MKI67;CSNK2A1;EIF2AK2;HSPA5;MLH1;PKM;EIF3E;CASP3;ITGA6;NAIP;ETV4;VLDLR;MECOM;CAND1;DKK1;NDST1;WEE1;TP53BP1;CTGF;PSIP1;MAP3K7;BACH1;B2M;ICAM1;CLIC4;FANCD2;CTSS;MRE11A;WRN;CCND3;PPARGC1A;WWTR1;PAQR3;DUSP5;LTBP2;HDAC2;BCL2;JUNB;CCND1;NEO1;PEAK1;CACYBP;PAWR;E2F3;MTOR;HIF1A;SHQ1;CYP1A1;SLC7A11;NF1;NR5A2;XRCC2;KLHL…	2.26014e-22	0.0711728	Disease Biomarkers (Quantity)
Disease Biomarkers (Quantity) of metastasis		1374	metastasis	208	15	SLC3A2;ADRBK2;MYLK;RALA;MYO10;CSE1L;PTP4A1;PIM1;RARB;OCLN;GJA1;JAG1;HSF2;NCOA2;GJB2;CAPN2;CSNK2A1;HSPA5;PKM;SLC12A2;CASP3;KLF4;LIMA1;NAP1L1;ETV4;MECOM;HSPD1;PLAT;TOP2A;IRS2;SLC20A1;EIF3D;TP53BP1;CTGF;TP53BP2;EIF3A;PLOD2;ICAM1;FANCD2;PLA2G7;CTSS;AMFR;ID2;HSP90B1;CCT6A;ID1;LTBP2;FOXQ1;CACYBP;CXADR;SNCG;EPCAM;CYLD;PNN;NFE2L2;RNMT;NFKB1;SMAD4;SOD2;AGO2;SLC38A1;SP1;TSG101;IFNAR1;FGA;PTP4A2;DAB2;IGF2BP…	4.37167e-21	0.0784906	Disease Biomarkers (Quantity)
Disease Biomarkers (Quantity) of non-small cell lung cancer		1216	non-small cell lung cancer	190	15	SLC3A2;RANBP2;MYLK;RALA;DERL1;ING2;MIR17HG;SUV39H2;RAP1GDS1;CSE1L;LCK;PIM1;MAPK1;RARB;SBF2-AS1;PTRF;MPHOSPH8;LDHA;GJA1;MALAT1;CHKA;UACA;KDM5A;MKI67;PSAT1;HSPA5;MLH1;RRM1;RBBP7;PKM;EIF3E;CASP3;KLF4;KDM3A;ETV4;CTDSPL;NCL;ADAM17;NBN;USP7;DPP4;DKK1;PPP1R13L;ITGB1;LAMTOR5;WEE1;GOLPH3;CTGF;TP53BP2;EIF3A;FURIN;ICAM1;FBXW11;TPX2;WWTR1;PPARGC1A;SLC34A2;JAK1;ID2;DUSP6;HSP90B1;TDP2;BCL2;ID1;FOXQ1;CCND1;NRG1…	8.32697e-21	0.0756972	Disease Biomarkers (Quantity)
Disease Biomarkers (Quantity) of carcinoma		1092	carcinoma	169	15	SLC3A2;RBM39;TNFRSF9;MYLK;DERL1;RAP1GDS1;MAPK1;OCLN;LDHA;JAG1;GJA1;GUCA2A;MALAT1;NCOA2;GJB2;RBBP4;MKI67;PSAT1;HSPA5;EIF2AK2;ABHD5;MLH1;PKM;CASP3;KLF4;ITGA6;ADAM17;ORM1;USP7;HSPD1;PLAT;DPP4;DKK1;GLO1;ITGB1;WEE1;TP53BP1;CTGF;TPT1;SLIT2;ICAM1;TPX2;FANCD2;BCAT1;CTSS;DUSP6;REG3A;HSP90B1;CXCL16;ID1;BCL2;FOXQ1;CCND1;CXADR;RCE1;MTOR;HIF1A;NR5A2;NUSAP1;SPEN;SCN9A;EPCAM;HK2;CYLD;YWHAB;PCNA;CLDN1;YWHAE;PSMD…	4.11356e-18	0.0702119	Disease Biomarkers (Quantity)
Disease Biomarkers (Quantity) of diabetes mellitus		2072	diabetes mellitus	269	12	SGMS2;SLC3A2;MYLK;SLC5A3;PIM1;RARB;PTRF;OCLN;JAG1;GJA1;CANX;NCOA2;PPP1R12A;GJB2;CAPN2;CWC22;CSNK2A1;PSAT1;UPP2;HSPA5;SLC7A1;HSPA9;PKM;HSP90AA1;CASP3;KLF4;CASP1;NEBL;GLIS3;PLAT;HSPD1;IRS2;NDST1;GLO1;PLD1;VAMP3;LNPEP;AHI1;CTGF;TPT1;ANKRD1;ICAM1;PEA15;GNAI1;PLA2G7;CTSS;NR2C2;PNPT1;ID2;GNB1;CXCL16;HSP90B1;ACSL3;ACSL1;ID1;UFM1;G0S2;TP53INP1;CYP1A1;MFF;IDE;NFE2L2;CYP2B6;NFKB1;SMAD5;ANXA5;TGS1;SMAD4;SOD…	1.13889e-17	0.0818375	Disease Biomarkers (Quantity)
Disease Biomarkers (Quantity) of congenital malformation		513	congenital malformation	98	19	SLC3A2;OCRL;NLGN1;MIR17HG;RAP1GDS1;THOC2;MID1;MAPK1;SUCO;PTRF;GJA1;ABHD5;RBL1;TOPORS;ETFDH;SBDS;PITX3;NBN;PDS5A;PABPC1;IRS2;WASL;DKK1;ITGB1;UPF1;MAP3K7;SLIT2;PAFAH1B1;FANCD2;MSMO1;CCND3;WWTR1;JAK1;HDAC2;BCL2;CRBN;CCND1;FZD3;LUM;PLCE1;MTOR;ITCH;GOLGB1;BDKRB2;RNF2;USP14;PDCD10;SOD2;GNPAT;ARHGEF12;BMPR1A;AGO2;BMP7;APOB;IGF2BP1;CYP51A1;RAB11A;GJC1;CXCL12;DST;GLCE;MYCBP2;SEL1L;BRCA2;DICER1;HMOX1;IGFBP…	1.22065e-16	0.0516061	Disease Biomarkers (Quantity)
Disease Biomarkers (Quantity) of glioblastoma		766	glioblastoma	127	16	AMOTL2;ADRBK2;USP1;MIR17HG;STK17A;MAPK1;PTRF;WTAP;PRKDC;LDHA;JAG1;GJA1;ATP2A2;STC2;KDM5A;CSNK2A1;MKI67;HSPA5;PRNP;PKM;SLC12A2;CASP3;ITGA6;ADAM17;HSPD1;DOCK7;RECQL;RCHY1;TNFRSF19;WEE1;CTGF;PLOD2;ICAM1;HDAC8;PEA15;CTSS;BCAT1;WWTR1;JAK1;DUSP6;REG3A;HSP90B1;DYRK1A;ID1;BCL2;FOXQ1;FAT1;NEO1;CCND1;HIF1A;LYN;NUSAP1;HK2;BDKRB2;NFE2L2;MSH2;PDCD10;SOD2;CPEB4;BMI1;CX3CL1;SP1;CUL3;CD47;CXCL12;SP100;PTK2;IGF2B…	4.3257e-16	0.059821	Disease Biomarkers (Quantity)
Disease Biomarkers (Quantity) of glioma		1190	glioma	172	14	KITLG;MIR17HG;STK17A;INPP5F;MAPK1;WTAP;OCLN;LDHA;GJA1;JAG1;MALAT1;KDM5A;MKI67;EIF2AK2;HSPA5;DTX3L;TNFAIP2;PKM;HSP90AA1;CASP3;CASP1;ADAM17;NCL;PLAGL2;USP7;DPP4;PLAT;DOCK7;DKK1;PPP1R13L;TNFRSF19;P4HA1;GOLPH3;CTGF;PSEN2;TPT1;SHCBP1;TLR9;SLIT2;B2M;HDAC8;ABCC4;PEA15;BCAT1;WWTR1;PAQR3;HSP90B1;CXCL16;BCL2;ID1;SEPT2;FOXQ1;CCND1;NEO1;MTOR;HIF1A;E2F7;XPO1;NF1;SLC7A11;HK2;PBX3;TCF12;CYLD;YWHAB;BDKRB2;PCNA;S…	1.65685e-15	0.068745	Disease Biomarkers (Quantity)
Disease Biomarkers (Quantity) of pancreatic cancer		948	pancreatic cancer	145	15	DERL1;MIR17HG;RAP1GDS1;ZNF281;PTP4A1;MAPK1;LCK;GUCY2C;PRKDC;LDHA;MALAT1;GJB2;CDK13;RRM2;HSPA5;MLH1;PRNP;RRM1;PKM;KLF4;HSPA4;ETV4;ADAM17;STX6;PROX1;PLAT;HSPD1;TOP2A;IRS2;DKK1;ITGB1;CTGF;TPT1;ICAM1;TPX2;CTSS;WRN;CCND3;WWTR1;SEMA5A;ID2;DUSP6;REG3A;CXCL16;BCL2;LTBP2;ID1;FOXQ1;CCND1;LUM;MTOR;TP53INP1;HIF1A;ITCH;NR5A2;XPO1;PPP1R15A;EPCAM;HK2;PSMD10;NFE2L2;MTUS1;ROBO3;SMAD4;SORL1;KIF15;CCL20;SOD2;CPEB4;…	3.43949e-15	0.0634018	Disease Biomarkers (Quantity)
Disease Biomarkers (Quantity) of Alzheimer's disease		1007	Alzheimer's disease	151	14	SLC30A4;KITLG;OGDH;PICALM;MID1;MAPK1;ATP2B1;OCLN;HSPH1;LDHA;PRKDC;GJA1;OPA1;VDAC1;MALAT1;VDAC2;LCMT1;CAPN2;UBQLN1;HSPA5;EIF2AK2;HSPA9;NRBF2;PRNP;CASP3;NAIP;CASP1;IREB2;ADAM17;NCL;CASP4;RAB7A;HSPD1;PLAT;IRS2;WASL;DPYSL2;DKK1;GLO1;PLD1;SHANK2;LNPEP;CTGF;PSEN2;TPT1;TLR9;FURIN;ICAM1;AMD1;GNAI1;CTSS;MRE11A;PPARGC1A;RAB10;HSP90B1;DYRK1A;BCL2;HDAC2;SIGMAR1;CCND1;PAWR;NRG1;MTOR;HIF1A;SNCG;SCN8A;PPP1R15A;…	4.86101e-15	0.0645299	Disease Biomarkers (Quantity)
Disease Biomarkers (Quantity) of gastric cancer		1567	gastric cancer	209	13	SLC3A2;PTP4A1;RARB;LDHA;STC2;PPP1R12A;LOXL4;KDM5A;HSPA5;PKM;CASP3;KLF4;ALDH1B1;ETV4;NCL;NBN;C8orf4;HSPD1;TNKS;PLD1;GLO1;GLRX3;LAMTOR5;EIF3D;CTGF;UPF1;EIF3A;ICAM1;CCND3;AMFR;WWTR1;PAQR3;HSP90B1;LTBP2;SEPT2;ID1;FOXQ1;PEAK1;DUOX2;CXADR;AZIN1;TP53INP1;SNCG;LYN;SASH1;EPCAM;SNX1;NFE2L2;ARHGAP29;ANXA3;PDLIM5;SMAD4;SOD2;FEN1;CBLL1;PON1;SLC38A1;SP1;IFNAR1;FGA;PTP4A2;IGF2BP3;CIAPIN1;DAPK1;IGFBP1;TTK;DICER1…	6.44393e-15	0.0735398	Disease Biomarkers (Quantity)
Disease Biomarkers (Quantity) of ovarian cancer		1098	ovarian cancer	160	14	PRPF4B;MIR17HG;CSE1L;FKBP14;MAPK1;ARMC8;LDHA;PRKDC;JAG1;GJA1;ATP2A2;MALAT1;RRM2;MKI67;HSPA5;MLH1;HSPA9;ETV1;PKM;CASP3;KLF4;KDM3A;ETV4;ADAM17;ORM1;NBN;RYK;MECOM;USP7;HSPD1;PLAT;TOP2A;TOP2B;DKK1;RCHY1;GLO1;PPP1R13L;ITGB1;LAMTOR5;GOLPH3;TP53BP1;EIF3D;CTGF;TLR9;SLIT2;MAP3K14;B2M;ICAM1;RAB14;CLIC4;TPX2;TARS;PEA15;FANCD2;WWTR1;DUSP6;STAG1;BCL2;HDAC2;ID1;CCND1;CXADR;NRG1;E2F3;MTOR;TP53INP1;HIF1A;AKAP2;S…	8.87215e-15	0.0660611	Disease Biomarkers (Quantity)
Disease Biomarkers (Quantity) of virus infection		648	virus infection	110	16	SERPINB9;USP1;PIM1;MAPK1;GJA1;LECT2;RRM2;EIF2AK2;HSPA5;CLSPN;CASP3;RBBP8;KIF13A;ZC3HAV1;CASP1;ADAM17;PABPC1;PROX1;USP7;HSPD1;DPP4;ATF6;DPYSL2;PLD1;CIRBP;ITGB1;LAMTOR5;TPT1;TLR9;B2M;ICAM1;TPP2;WWTR1;JAK1;HSP90B1;BCL2;CCND1;DUOX2;CXADR;EDEM1;MTOR;HIF1A;HERPUD1;CYP1A1;NR5A2;CYLD;PCNA;MAVS;YWHAE;CLDN1;NFE2L2;SMAD4;USP33;BRD3;SOD2;CYP3A4;PAIP2;IFNAR1;CD47;ULBP1;MR1;SP100;CD59;EGFR;CD55;BNIP3L;EIF2AK3;…	8.95949e-15	0.0544016	Disease Biomarkers (Quantity)
Disease Biomarkers (Quantity) of squamous cell carcinoma		870	squamous cell carcinoma	135	15	SLC3A2;KITLG;MIR17HG;MAPK1;RARB;OCLN;HSPH1;GJA1;MALAT1;GJB2;MKI67;HSPA5;EIF2AK2;MLH1;HSPA9;CASP3;KLF4;ITGA6;ADAM17;ORM1;CTDSPL;HSPD1;TOP2A;RCHY1;GLO1;SPC25;PPP1R13L;ITGB1;WEE1;GOLPH3;CTGF;TP53BP2;MAP3K7;TLR9;DSP;B2M;CLIC4;HDAC8;ICAM1;CCND3;PAQR3;DCUN1D1;DUSP6;BCL2;HDAC2;ID1;CCND1;E2F3;MTOR;HIF1A;SLC7A11;EPCAM;HK2;CYLD;PCNA;CLDN1;YWHAE;PSMD10;NFE2L2;ANXA5;PHF20;CCR10;SMAD4;MARVELD2;CCL20;SOD2;PRDX…	1.08434e-14	0.0608382	Disease Biomarkers (Quantity)
Disease Biomarkers (Quantity) of obesity		1627	obesity	214	13	SGMS2;PIM1;PTRF;GJA1;LECT2;NCOA2;HSPA5;UPP2;SLC7A1;CASP3;KLF4;ETV5;CASP1;ALDH9A1;PLAT;HSPD1;IRS2;TNKS;GLO1;LNPEP;CTGF;AHI1;SLIT2;SYTL4;ICAM1;PEA15;GNAI1;PLA2G7;CTSS;SOX6;CCND3;ID2;CXCL16;ACSL1;ID1;CXADR;LUM;SNCG;CYP1A1;IDE;GPD2;NFE2L2;SOD2;CYP3A4;GPC4;PON2;PON1;SLC38A1;APOB;CD47;FGA;CDKAL1;GJC1;MAOA;EIF2AK3;IGFBP1;GGPS1;ROCK1;PPARD;ABCC9;DICER1;AREG;PPID;SIRT4;HUWE1;FKBP5;SIRT1;ELOVL5;RND3;PDCD4;…	1.2688e-14	0.0738695	Disease Biomarkers (Quantity)
Disease Biomarkers (Quantity) of liver cancer		503	liver cancer	92	18	EDNRA;AMOTL2;PRDX3;BMI1;CXCL5;SLC38A1;MAPK1;SP1;CUL3;MTDH;PRKDC;MALAT1;GJB2;EGFR;HMGB2;MKI67;DAPK1;HSPA5;EIF2AK2;HSPA9;IGFBP1;PKM;HMGB1;CASP3;KLF4;DICER1;NCL;ADAM17;HMOX1;ENPP2;PTPN11;C8orf4;DPP4;SIRT1;SPTBN1;IRS2;GADD45A;DKK1;CCNDBP1;NPM1;CIRBP;TXNRD1;EIF3H;LAMTOR5;TYMS;DDX3X;DLC1;RYBP;CKS2;GDF15;IKBKG;MAP3K7;TFRC;KPNA2;PROM1;CDKN1B;FURIN;MCM8;ICAM1;PAFAH1B1;SRPK1;FBXW7;PAQR3;RAB10;TBP;GALNT10;A…	1.72066e-14	0.0485488	Disease Biomarkers (Quantity)
Disease Biomarkers (Quantity) of multiple myeloma		471	multiple myeloma	88	18	ANKHD1;RANBP2;BMI1;PON1;AGO2;CXCL5;MAPK1;PIM1;SP1;FGA;USO1;JAG1;MALAT1;CXCL12;PTK2;CANX;CD81;HSPA5;CSNK1A1;MLH1;PRNP;HSP90AA1;CASP3;KLF4;FBXO9;KDM3A;DICER1;CASP1;HMMR;TLR7;AREG;TDG;TRIP13;PLAT;DPP4;SIRT1;MAP3K8;RECQL;DKK1;FEZF1-AS1;EIF4EBP1;EIF4G1;NPM1;ITGB1;DAZAP2;MCL1;SLC7A5;DDX5;TFPI;GDF15;IQGAP1;TFRC;TLR9;CDKN1B;B2M;SOCS2;MAP3K14;ICAM1;NR3C1;CCND3;CDCA7L;MDM2;DUSP6;REG3A;HSP90B1;MELK;MDM4;BCL…	1.8269e-14	0.0471344	Disease Biomarkers (Quantity)
Disease Biomarkers (Quantity) of colon cancer		1039	colon cancer	152	14	SGMS2;DERL1;ING2;MIR17HG;PTP4A1;HCAR2;MAPK1;GUCY2C;PRKDC;GUCA2A;GJA1;CHKA;MALAT1;STC2;PSAT1;EIF2AK2;HSPA5;CSNK1A1;MLH1;HSP90AA1;PKM;CASP3;EIF3E;KLF4;CASP1;ALDH1B1;NCL;USP7;PROX1;C8orf4;HSPD1;IPO7;DKK1;GLO1;GLRX3;WEE1;CTGF;EIF3A;TPT1;TLR9;GNL3;B2M;CLCN4;CLIC4;ICAM1;TPX2;MRE11A;CCND3;WWTR1;AMFR;TBP;CXCL16;CCT6A;BCL2;ID1;HDAC2;FOXQ1;PEAK1;CCND1;HIP1;DUOX2;PAWR;MTOR;HIF1A;LYN;SASH1;NUSAP1;EPCAM;CYLD;…	3.22157e-14	0.064108	Disease Biomarkers (Quantity)
Disease Biomarkers (Quantity) of ischemia		977	ischemia	143	14	KITLG;MIR17HG;OGDH;SLC5A3;RARS;MAPK1;ATP2B1;OCLN;HSPH1;GJA1;OPA1;ATP2A2;STC2;PPP1R12A;GJB2;CAPN2;MKI67;HSPA5;HSPA9;PRNP;SLC12A2;HSP90AA1;CASP3;HSPA4;KLF4;UBE2J1;CASP1;NAIP;NCL;ADAM17;CASP4;VLDLR;DDAH1;RAB7A;DPP4;HSPD1;PLAT;ATF6;DPYSL2;DKK1;GLO1;CIRBP;ITGB1;TP53BP2;MAP3K7;TLR9;HDAC8;ICAM1;PEA15;AMD1;PLA2G7;PPARGC1A;HSP90B1;BCL2;CCNH;HDAC2;JUNB;CCND1;NEO1;PAWR;NRG1;MTOR;HIF1A;XRCC5;HERPUD1;MFF;SLC7…	1.93306e-13	0.0616911	Disease Biomarkers (Quantity)
Disease Biomarkers (Quantity) of melanoma		1068	melanoma	152	14	SIRPA;KITLG;TNFRSF9;RALA;ING2;CSDE1;MAPK1;PIM1;RARB;HSPH1;GJA1;MALAT1;GJB2;DCP1A;CSNK2A1;MKI67;EIF2AK2;HSPA5;CSNK1A1;MLH1;ETV1;HSPA9;DTX3L;PKM;CASP3;ADAM17;RYK;HSPD1;PLAT;DPP4;DTL;DEK;DKK1;GLO1;PPP1R13L;ITGB1;WEE1;CTGF;MAP3K7;CCNB1IP1;TPT1;SLIT2;B2M;MAP3K14;ICAM1;ABCC4;SESN2;CTSS;PPARGC1A;DUSP6;CXCL16;HSP90B1;ID1;BCL2;FOXQ1;CCND1;NRG1;E2F3;HIF1A;XPO1;NF1;CYLD;CLDN1;PAICS;GPD2;NFE2L2;NFKB1;SELK;CC…	3.16046e-13	0.0633333	Disease Biomarkers (Quantity)
Disease Biomarkers (Quantity) of leukemia		627	leukemia	103	16	SGMS2;SIRPA;KITLG;TNFRSF9;MIR17HG;PIM1;MAPK1;PRKDC;JAG1;GJA1;HSPA5;EIF2AK2;MLH1;HSPA9;CASP3;SBDS;HSPA4;KLF4;NBN;MLLT3;MECOM;DPP4;MBTD1;GLO1;PPP1R13L;CTGF;AHI1;ZNF521;PSIP1;SHCBP1;TLR9;B2M;ICAM1;BCAT1;PAQR3;ID2;BCL2;JUNB;CCND1;HIF1A;XRCC5;LYN;XPO1;NF1;PHF6;NFE2L2;SORL1;SMAD4;SOD2;BMI1;RPTOR;CD47;CXCL12;CD59;DAB2;CD55;DAPK1;HMGCR;CDK1;HMGB1;TNFRSF10B;HMOX1;AREG;IGFBP7;SIRT4;SET;PTPN11;TEAD1;CDK19;S…	5.57383e-13	0.0512948	Disease Biomarkers (Quantity)
Disease Biomarkers (Quantity) of heart failure		818	heart failure	124	15	KITLG;ADRBK2;MYLK;NNT;PICALM;MAPK1;MTPN;VCL;JAG1;OPA1;HSF2;GJA1;ATP2A2;HSPA5;SLC12A2;CASP3;CASP1;ORM1;ADAM17;DDAH1;PLAT;DPP4;IRS2;PLD1;ITGB1;CTGF;GNL3;ANKRD1;DSP;FURIN;PSMA1;ICAM1;GNAI1;PLA2G7;CTSS;PPARGC1A;REG3A;HSP90B1;CXCL16;DYRK1A;HDAC2;ACSL1;BCL2;CRBN;SIGMAR1;FUNDC1;CXADR;NRG1;LUM;PLCE1;MTOR;HIF1A;SCN8A;SCN9A;BDKRB2;PCNA;NFE2L2;ANXA5;SOD2;EDNRA;HACE1;PON1;CXCL5;KCNN2;SCARB2;CX3CL1;FGA;GJC1;X…	7.72324e-13	0.056933	Disease Biomarkers (Quantity)
Disease Biomarkers (Quantity) of neuroblastoma		503	neuroblastoma	88	17	KITLG;FEN1;ADRBK2;PRDM2;BMI1;MIR17HG;IGF2BP1;CX3CL1;RARB;MTDH;PRKDC;ATP2B4;STC2;CXCL12;CD59;PTK2;MCM10;EGFR;EIF2AK3;MKI67;HMGB2;HSPA5;HSPA9;PRNP;PPARD;HMGB1;LIMK2;CASP3;KLF4;DICER1;CASP1;IGFBP6;KHDRBS1;ENPP2;PTPN11;ATR;USP7;PLAT;HSPD1;SIRT1;METAP2;DOCK7;EIF4EBP1;DKK1;SRC;HNRNPA1;WEE1;AHNAK;TARDBP;ADAM10;TFRC;DDX1;CDKN1B;PROM1;B2M;HDAC8;ABCC4;FOXO3;SESN2;GRM6;NR2C1;TTL;ID2;MDM2;TGFBR3;HSP90B1;ALDH…	8.78254e-13	0.0463402	Disease Biomarkers (Quantity)
Disease Biomarkers (Quantity) of solid neoplasm		451	solid neoplasm	81	17	EDNRA;DERL1;MIR17HG;PIM1;RARB;CD47;FGA;MTDH;HSPH1;GJA1;MALAT1;CXCL12;CD59;PTK2;IGF2BP3;RASAL2;EGFR;CD55;CIAPIN1;HSPA5;DAPK1;PKM;HMGB1;CASP3;KLF4;HSPA4;EPHA2;HMMR;HMOX1;SET;MECOM;NR4A1;C8orf4;DPP4;SIRT1;ITGA1;ATF6;SRC;NPM1;PDCD4;KIF11;HNRNPK;MCL1;DDX3X;TFPI;GDF15;IQGAP1;TFRC;SSB;PROM1;DSP;B2M;ICAM1;HDAC8;NR3C1;CD46;CTSS;VPS4B;MEF2A;MDM2;RAD54B;ID1;BCL2;HDAC2;GAS5;FAT1;CCND1;NUP88;HIF1A;GADD45B;KIA…	1.8107e-12	0.0436893	Disease Biomarkers (Quantity)
Disease Biomarkers (Quantity) of cervical cancer		601	cervical cancer	98	16	ING2;ZNF268;RARB;JAG1;MALAT1;ATP2A2;STC2;CANX;MCM10;RRM2;RBBP4;MKI67;HSPA5;KLF4;NCL;ATR;HSPD1;TOP2A;WASL;DKK1;PPP1R13L;GLRX3;WEE1;TP53BP1;PSIP1;MKRN1;TLR9;SLIT2;KIN;ICAM1;KIF3B;ID1;BCL2;HDAC2;SIGMAR1;LUM;TP53INP1;HIF1A;XPO1;SASH1;PCNA;NFE2L2;ST7L;PHF20;SMAD4;CCL20;PRDX3;BMI1;SP1;EEF1A1;TSG101;SLC6A14;ULBP1;MTDH;CXCL12;CD55;EGFR;CDK1;HMGB1;DICER1;CDC6;HMOX1;IGFBP7;KHDRBS1;PTPN11;SRSF1;SRC;EBAG9;KI…	3.28003e-12	0.0493206	Disease Biomarkers (Quantity)
Disease Biomarkers (Quantity) of inflammation		1788	inflammation	220	12	SIRPA;SGMS2;SLC3A2;SUV39H2;PTP4A1;OCLN;GJA1;JAG1;ST6GALNAC3;NCOA2;LECT2;CSNK2A1;PSAT1;HSPA5;SLC12A2;CASP3;KLF4;HSPA4;CASP1;NAIP;CASP4;NBN;PLAT;HSPD1;IRS2;NDST1;GLO1;LNPEP;CTGF;TP53BP2;ICAM1;PLA2G7;CTSS;ATMIN;NR2C1;CXCL16;ID1;ACSL1;UFM1;CXADR;DUOX2;TP53INP1;CYP1A1;CYLD;NFE2L2;CYP2B6;NFKB1;SMAD4;CCR10;SOD2;CYP3A4;FEN1;PON2;PON1;SLC38A1;APOB;SCLT1;IFNAR1;CD47;SLC6A14;FGA;DAB2;CD55;EIF2AK3;MAOA;CD81;…	5.04899e-12	0.0720839	Disease Biomarkers (Quantity)
Disease Biomarkers (Quantity) of Parkinson's disease		431	Parkinson's disease	77	17	PRDX3;OGDH;PON1;APOB;SCARB2;MAPK1;CX3CL1;ATP2B1;MTDH;GJA1;OPA1;VDAC1;ATP2A2;MALAT1;CAPN2;EGFR;MAOA;ZMAT3;HSPA5;HSPA9;PRNP;RGS9;HMGB1;CASP3;PITX3;DICER1;CASP1;NCL;HMOX1;EIF2S1;SIRT1;SLC31A1;IRS2;PLD1;KPNA1;GARS;CP;FOXO1;GDF15;TFRC;DDIT3;B2M;ICAM1;NR3C1;SESN2;PLS3;SOX6;ABCA5;STIM2;PPARGC1A;AMFR;MGEA5;GC;HDAC2;BCL2;MEF2D;PREP;SIGMAR1;CCND1;VPS35;GCH1;NRG1;CNDP2;MTOR;HIF1A;SNCG;FBXO7;NTS;FOSB;YWHAZ;N…	8.51496e-12	0.0418934	Disease Biomarkers (Quantity)
Disease Biomarkers (Quantity) of breast carcinoma		621	breast carcinoma	99	15	DERL1;MAPK1;RARB;VCL;GJA1;JAG1;MALAT1;CHKA;STC2;GJB2;MKI67;PRNP;EIF3E;KLF4;ETV4;NCL;PROX1;HSPD1;GLO1;CIRBP;PPP1R13L;TP53BP1;CTGF;TP53BP2;FBXO11;TLR9;MKRN1;FURIN;ICAM1;CCND3;CXCL16;BCL2;HIP1;CCND1;NRG1;UBE2Q1;TP53INP1;HIF1A;SNCG;CYP1A1;NR5A2;HK2;EPCAM;PCNA;PAPOLA;CLDN1;GPD2;YWHAZ;MTUS1;ANXA3;SMAD4;SOD2;FEN1;BMI1;CXCL5;SP1;MTDH;CXCL12;PTK2;IGF2BP3;EGFR;BRCA1;HMGB1;BRCA2;EPHA2;AREG;IGFBP7;HUWE1;KDM1…	9.80115e-12	0.0493519	Disease Biomarkers (Quantity)
Disease Biomarkers (Quantity) of neoplastic transformation		216	neoplastic transformation	49	22	SIRPA;MAPK1;TSG101;GJA1;STC2;DAB2;GJB2;GLCE;EGFR;CSNK1A1;AIM1;BRCA1;CDK1;CASP3;EIF3E;BRCA2;DICER1;CDC6;KHDRBS1;RAB7A;DPP4;SRC;PLD1;HNRNPA1;PDCD4;DDX3X;DLC1;KRAS;GDF15;DDIT3;CDKN1B;LAMP3;SRPK1;FBXW7;MELK;BCL2;CCND1;JUNB;ST3GAL5;LUM;NKRF;CYLD;PCNA;NFE2L2;ATF3;SLC39A14;ODC1;DLG1;SOD2	1.19637e-11	0.029679	Disease Biomarkers (Quantity)
Disease Biomarkers (Quantity) of dysplasia		261	dysplasia	55	20	BMI1;CSE1L;BMP7;MAPK1;SP1;SEC23A;MTDH;JAG1;DAB2;PTK2;GJB2;IGF2BP3;CIAPIN1;EGFR;MAOA;MKI67;EIF2AK2;HSPA5;MLH1;RBL1;PKM;TMCO1;ETFDH;CASP3;KLF4;DICER1;CDC6;TOP2A;ITGB1;SFTPB;SLC7A5;CTGF;GDF15;MAP3K7;CDKN1B;PROM1;DOCK8;MCM4;TPX2;KRIT1;MDM2;ID1;BCL2;CCND1;HIF1A;NUP88;KIAA1524;NTS;PCNA;PRKCA;CLDN1;MSH6;SMAD4;ODC1;SOD2	1.43624e-11	0.0325444	Disease Biomarkers (Quantity)
Disease Biomarkers (Quantity) of neurodegeneration		373	neurodegeneration	69	18	ALS2;OGDH;BMI1;PON1;MAPK1;ATRN;MTDH;HSPH1;CD59;DST;GJB2;SNX14;CAPN2;CD55;EGFR;ACOX1;OGT;HSPA9;BRCA1;HIBCH;PRNP;GIGYF2;CASP3;DICER1;IREB2;TBK1;NBN;HMOX1;SIRT4;RAB7A;PLAT;HSPD1;SIRT1;SRC;HNRNPK;CP;TARDBP;ADAM10;PSEN2;DDIT3;TFRC;AGTPBP1;PPARGC1A;MGEA5;RHOT1;LRPPRC;GC;HDAC2;BCL2;CLCC1;FBXO41;SIGMAR1;VPS35;PAWR;GCH1;VAPB;MTOR;HIF1A;DNAJC10;SLC7A11;WDFY3;BDKRB2;IDE;TK2;LAMP2;SORL1;SLC39A14;PANK2;SOD2	2.11436e-11	0.0385906	Disease Biomarkers (Quantity)
Disease Biomarkers (Quantity) of lymphoma		520	lymphoma	86	16	TNFRSF9;ING2;MIR17HG;BMI1;DYRK2;NT5C3A;LCK;PIM1;CD47;FGA;RAD51AP1;IFNGR1;PRKDC;LDHA;XRCC6;NFE2L3;RASGRF2;MKI67;HSPA5;DTX3L;CDK1;KIF2A;CASP3;LIMA1;KLF4;DICER1;CASP1;CDC6;ENPP2;FKBP5;NR4A1;PROX1;DPP4;SIRT1;CDK19;BUB1;TOP2B;SRC;ITGB1;MCL1;DLC1;TP53BP1;RYBP;TP53BP2;CP;DHX9;KRAS;TFRC;CDKN1B;DOCK8;B2M;PARP9;ICAM1;FOXO3;CD46;MAGT1;FBXW7;CCND3;ATMIN;MDM2;CXCL16;MDM4;BCL2;SMURF2;HIP1;JUNB;CCND1;CEBPA;TP53…	3.47717e-11	0.0448384	Disease Biomarkers (Quantity)
Disease Biomarkers (Quantity) of colorectal carcinoma		361	colorectal carcinoma	67	18	DDX46;BMI1;CSE1L;IGF2BP1;FGA;MTDH;HSPH1;GJC1;CXCL12;GJB2;EGFR;CD55;HSPA5;ABHD5;MLH1;PRNP;PPARD;HMGB1;KLF4;RCN1;HMMR;TDG;SET;HUWE1;HSPD1;TOP2A;SRC;EIF4EBP1;TNFRSF19;PDCD4;TYMS;MCL1;IST1;DDX6;CTGF;KRAS;GDF15;IQGAP1;B2M;ICAM1;HDAC8;PVR;ID2;REG3A;CXCL16;HDAC2;CCND1;USP28;MTOR;USP12;HIF1A;STAT1;ZNF217;UGCG;MET;RPS6KB1;HK2;EPCAM;HILPDA;CLDN1;PDCD6IP;MSH6;MSH2;SMAD4;ODC1;SOD2;CCL20	3.57733e-11	0.0376828	Disease Biomarkers (Quantity)
Disease Biomarkers (Quantity) of esophageal squamous cell carcinoma		578	esophageal squamous cell carcinoma	92	15	PRDM2;PCLO;BMI1;DDX46;MIR17HG;BMP7;PIM1;MAPK1;RARB;CD47;MTDH;MALAT1;CXCL12;STC2;DAB2;EGFR;EIF2AK3;PSAT1;ZMAT3;MLH1;PKM;HMGB1;CASP3;KLF4;ETV5;ITGA6;EPHA2;ETV4;HMOX1;STX6;DPP4;HNRNPD;PPL;SIRT1;WASL;DKK1;SRC;EIF4EBP1;RND3;LAMTOR5;PDCD4;GOLPH3;IST1;CTGF;TP53BP2;TAP2;MAP3K7;IQGAP1;PLOD2;TFRC;KPNB1;KPNA2;GNL3;SLIT2;PROM1;CDKN1B;LAMP3;MCM4;FBXW7;MDM2;DUSP6;KAT2B;WDR66;CCNH;BCL2;GAS5;MAP3K3;SIGMAR1;CCND1…	5.969e-11	0.0467005	Disease Biomarkers (Quantity)
Disease Biomarkers (Quantity) of spinal cord injury		496	spinal cord injury	81	16	EDNRA;BMPR1A;BMP7;CXCL5;MAPK1;HDGFRP3;CX3CL1;OCLN;LINC00184;LDHA;GJA1;CXCL12;PTK2;CAPN2;EGFR;CSNK2A1;MKI67;HSPA5;CDK1;PRNP;SLC12A2;PPARD;ROCK1;HMGB1;CASP3;KLF4;CASP1;IGFBP6;ADAM17;CDC6;CASP4;HMOX1;KHDRBS1;PLAT;SIRT1;IFT74;ATF6;GADD45A;DPYSL2;DKK1;ANP32B;PLD1;MBP;GALNT1;RHOQ;MCL1;DDIT3;BACH1;CDKN1B;RGMB;ICAM1;ACVR2B;NR3C1;FOXO3;PEA15;IL1RAP;GART;PPARGC1A;MDM2;CXCL3;RTN4;ALDH1A2;MEF2D;BCL2;IL4R;CCN…	2.47537e-10	0.042654	Disease Biomarkers (Quantity)
Disease Biomarkers (Quantity) of acute myeloid leukemia		648	acute myeloid leukemia	98	15	SIRPA;KITLG;EIF4E3;TNFRSF9;PRDM2;MIR17HG;PIM1;MAPK1;WTAP;JAG1;CSNK2A1;SYNCRIP;PKM;CASP3;KLF4;NCL;CTDSPL;PLAG1;ATR;MECOM;PLAGL2;TOP2B;DKK1;B2M;ICAM1;BCAT1;NT5C2;DYRK1A;ID1;BCL2;HDAC2;G0S2;CCND1;PARN;MTOR;HIF1A;LYN;E2F7;XPO1;NF1;EPCAM;PCNA;SORL1;BMI1;RPTOR;CD47;WHSC1L1;FGA;MTDH;PTP4A2;CXCL12;CD59;PTK2;SMC3;BNIP3L;DAPK1;BRCA1;CDK1;HMGB1;FH;DICER1;HMMR;HMOX1;IGFBP7;SIRT4;PTPN11;SET;NR4A1;SIRT1;SRSF1;…	2.55245e-10	0.0481809	Disease Biomarkers (Quantity)
Disease Biomarkers (Quantity) of prostate neoplasm		403	prostate neoplasm	70	17	PRKD3;BMI1;CSE1L;CXCL5;PIM1;NCOA4;EPHA10;EEF1A1;PTRF;MTDH;JAG1;CHKA;CXCL12;NCOA2;GLCE;CAPN2;EGFR;HSPA5;ETV1;PRNP;CASP3;TTK;BRCA2;YWHAQ;CASP1;IGFBP7;SRD5A2;CAND1;SIRT1;ATF6;SERPINF1;CCNDBP1;HNRNPA1;MCL1;TAP2;GDF15;PSIP1;TLR9;CDKN1B;SLIT2;SOCS2;B2M;PPP2R2C;ABCC4;NR3C1;PLA2G7;MDM2;REG3A;ALDH1A2;BCL2;JUNB;CCND1;HIP1;MTOR;HIF1A;SHQ1;KIAA1524;ELOVL7;HK2;UBIAD1;CYLD;MED28;YWHAE;MLST8;PSMD10;YWHAZ;RPS6KA…	2.79696e-10	0.038525	Disease Biomarkers (Quantity)
Disease Biomarkers (Quantity) of endometrial carcinoma		539	endometrial carcinoma	85	15	EDNRA;SLC3A2;CYP3A4;PRDX3;PRDM2;BMI1;BMPR1A;CXCL5;MAPK1;MTDH;CALU;CXCL12;IGF2BP3;CD55;EGFR;DAB1;MKI67;HSPA5;MLH1;ETV1;OGT;CDK1;IGFBP1;ETV5;DICER1;EPHA2;SCUBE2;AREG;TRIM44;IGFBP7;PTPN11;ENPP2;DPP4;PLAT;SIRT1;ITGA1;IRS2;ATF6;SERPINF1;SRC;NPM1;CIRBP;MCL1;LNPEP;TRA2B;ACTN4;FOXO1;KRAS;GDF15;IQGAP1;DDIT3;KPNA2;PROM1;CDKN1B;ADARB1;AMD1;TRIM25;CCND3;PPARGC1A;DUSP6;MDM2;GNB1;TES;ID1;BCL2;GAS5;CCND1;CEBPA;…	5.24969e-10	0.0438596	Disease Biomarkers (Quantity)
Disease Biomarkers (Quantity) of pancreatic ductal adenocarcinoma		548	pancreatic ductal adenocarcinoma	86	15	KITLG;CPEB4;ADRBK2;BMI1;CXCL5;CX3CL1;SP1;MTDH;GJA1;JAG1;MALAT1;CXCL12;PTK2;IGF2BP3;KDM5A;EGFR;RRM2;MAOA;HSPA5;BRCA1;ETV1;HMGCR;PRNP;FERMT2;ROCK1;PKM;HMGB1;CASP3;SERP1;KLF4;TTK;BRCA2;NCL;ADAM17;HMMR;ORM1;AREG;PTPN11;PROX1;PLAT;GADD45A;ONECUT1;DKK1;FEZF1-AS1;SRC;HNRNPK;GOLPH3;CTGF;CP;KRAS;EIF3A;GDF15;MAP3K7;TFRC;SGK223;PROM1;SLIT2;MAP3K14;SF3B3;FBXW7;SENP1;JAK1;MDM2;REG3A;CXCL16;BCL2;LTBP2;FAM49B;C…	5.29756e-10	0.0441932	Disease Biomarkers (Quantity)
Disease Biomarkers (Quantity) of adenocarcinoma		692	adenocarcinoma	101	14	SLC3A2;DERL1;DDX46;CSE1L;MAPK1;RARB;GUCY2C;OCLN;GJA1;GUCA2A;MALAT1;NCOA2;CAPN2;MKI67;EIF2AK2;MLH1;HSPA9;PKM;CASP3;KLF4;CASP1;ETV4;CTDSPL;VLDLR;PLAGL2;DKK1;CTGF;STRAP;SLIT2;FANCD2;NARF;ID2;DUSP6;REG3A;BCL2;ID1;G0S2;CCND1;HIP1;CXADR;LUM;PLCE1;TP53INP1;MTOR;HIF1A;SNCG;EPCAM;PCNA;CLDN1;PSMD10;YWHAZ;NFE2L2;MSH2;TJP2;SMAD4;MARVELD2;SOD2;USP8;MTDH;RAB11A;CXCL12;EGFR;CIAPIN1;MAOA;DAPK1;MED1;BRCA2;DICER1;…	9.88193e-10	0.0486747	Disease Biomarkers (Quantity)
Disease Biomarkers (Quantity) of thyroid cancer		450	thyroid cancer	74	16	EDNRA;SLC3A2;PRDM2;CPSF2;CSE1L;PON1;MAPK1;SP1;RARB;MR1;MTDH;LDHA;RAB11A;GJA1;VDAC1;MALAT1;CXCL12;PTK2;RBBP4;EGFR;MKI67;SLC6A9;EIF2AK2;HSPA5;PKM;LIMK2;DICER1;IGFBP7;PTPN11;ENPP2;HUWE1;DPP4;C8orf4;SIRT1;IRS2;MREG;CBX3;SRSF1;DKK1;SRC;PLD1;SRP72;HNRNPK;ANO5;CTGF;UBE4A;IQGAP1;SLIT2;CDKN1B;B2M;ICAM1;SENP1;CDC23;WWTR1;MGEA5;DUSP6;MDM2;HSP90B1;PGD;HDAC2;LTBP2;ID1;BCL2;CCND1;NRG1;MTOR;HIF1A;MET;SASH1;RPS6…	1.09824e-09	0.0397849	Disease Biomarkers (Quantity)
Disease Biomarkers (Quantity) of amyotrophic lateral sclerosis		332	amyotrophic lateral sclerosis	60	18	ALS2;UTRN;PRDX3;SP1;MTDH;HSPH1;EGFR;SYNCRIP;EIF2AK3;HSPA5;HMGB1;CASP3;KIFC3;YWHAQ;DICER1;IGFBP6;TBK1;HMOX1;SLC30A6;EIF2S1;PLAT;SIRT1;ATF6;RNF19A;SRC;MBP;HNRNPK;TARDBP;TFRC;DDIT3;ANKRD1;ADARB1;ARSB;NPEPPS;PPARGC1A;RHOT1;RTN4;BCL2;MEF2D;HDAC2;ARHGEF7;SIGMAR1;BTBD10;CCND1;PAWR;NRG1;VAPB;MTOR;HIF1A;GADD45B;SNCG;AAK1;RPS6KB1;PRKCA;NFE2L2;TJP1;GFRA1;STK4;LAMC1;SOD2	1.12754e-09	0.0341686	Disease Biomarkers (Quantity)
Disease Biomarkers (Quantity) of oral squamous cell carcinoma		521	oral squamous cell carcinoma	82	15	EDNRA;RALA;ADRBK2;BMI1;PON1;CXCL5;RARB;LDHA;JAG1;COL4A2;MALAT1;PTK2;IGF2BP3;RRM2;EGFR;HSPA5;HSPA9;CDK1;COL12A1;CDK2AP1;DICER1;HMMR;AREG;HMOX1;SIRT4;PTPN11;PROX1;SIRT1;DKK1;WARS;NPM1;CIRBP;HNRNPA1;TXNRD1;GLRX3;SRSF3;BUB1B;ITGB1;PDCD4;TYMS;HNRNPK;SERPINB1;ADAM10;GDF15;SSB;CDKN1B;DSP;SOCS2;LAMP3;RAB14;FBXW7;WWTR1;MDM2;TGFBR3;PFN2;SUMO1;ID1;HDAC2;BCL2;CCND1;BEX4;HIF1A;STAT1;TUG1;KIAA1524;MET;CENPF;NU…	1.17683e-09	0.0426417	Disease Biomarkers (Quantity)
Disease Biomarkers (Quantity) of colon neoplasm		300	colon neoplasm	56	18	MIR17HG;EEF1A1;RAB11A;JAG1;GJA1;ATP2B4;STC2;PTK2;EGFR;MKI67;PSAT1;BRCA1;OGT;HMGCR;PPARD;HMGB1;TNFRSF10B;KLF4;BRCA2;ETV4;HMMR;AREG;NR4A1;DDX17;SIRT1;SERPINF1;CKAP5;SRC;DKK1;CCNDBP1;GLO1;BUB1B;TYMS;DDX5;PPP2CA;GDF15;TPT1;PVR;AMD1;SRPK1;AJUBA;TBP;BCL2;JUNB;CCND1;HIP1;SYNJ2;HIF1A;IL6ST;CYP1A1;FOSB;CYLD;PRKCA;NFE2L2;MTUS1;ODC1	1.19765e-09	0.0324074	Disease Biomarkers (Quantity)
Disease Biomarkers (Quantity) of traumatic brain injury		434	traumatic brain injury	72	16	EDNRA;KITLG;MYLK;CXCL5;FGA;PDE1A;OCLN;GJA1;CXCL12;PPP1R12A;EIF2AK3;MAOA;CD81;HSPA5;PRNP;ROCK1;SLC12A2;HMGB1;CASP3;CASP1;CASP4;HMOX1;NR4A1;EIF2S1;HSPD1;PLAT;SIRT1;ATF6;SERPINF1;DPYSL2;SRC;EIF4EBP1;MBP;TFAM;TARDBP;CP;MAP3K7;DDIT3;NPPB;BACH1;CDKN1B;B2M;ICAM1;SF3B3;FOXO3;AMD1;NRXN3;CTSS;STIM2;PPARGC1A;CXCL16;RTN4;BCL2;CCND1;IL4R;CEBPA;NRG1;MTOR;HIF1A;STAT1;SCN8A;PPP1R15A;YWHAB;PCNA;HAX1;YWHAZ;LAMP2;N…	1.25316e-09	0.0390033	Disease Biomarkers (Quantity)
Disease Biomarkers (Quantity) of hyperglycemia		784	hyperglycemia	110	14	KITLG;MYLK;SLC5A3;MAPK1;OCLN;LDHA;GJA1;OPA1;VDAC1;ATP2A2;MALAT1;DNAJC3;HSPA5;HSPA9;PRNP;HSP90AA1;PKM;CASP3;CASP1;ADAM17;ORM1;VLDLR;DDAH1;GLIS3;HSPD1;PLAT;DPP4;IRS2;GLO1;ITGB1;LNPEP;CTGF;CLEC16A;BACH1;HDAC8;ICAM1;PAFAH1B1;PLA2G7;REG3A;HDAC2;BCL2;SLC12A6;CCND1;NRG1;DAAM1;MTOR;HIF1A;SLC7A11;UNC13A;PCNA;BDKRB2;IDE;NFE2L2;SORL1;CCL20;SOD2;PON2;PON1;APOB;SP1;CX3CL1;CD59;WDR35;CXCL12;EGFR;MAOA;EIF2AK3;O…	1.72775e-09	0.0509731	Disease Biomarkers (Quantity)
Disease Biomarkers (Quantity) of primary cancer		617	primary cancer	92	14	EDNRA;UTRN;BMI1;AGO2;BMP7;MAPK1;IGF2BP1;FGA;ULBP1;UNC5B;MTDH;MALAT1;CXCL12;NCOA2;PTK2;DAB2;IGF2BP3;EGFR;MKI67;EIF2AK2;MED1;DAPK1;BRCA1;PPARD;TNFRSF10B;KLF4;TTK;DICER1;NCL;CDC6;ENPP2;HUWE1;DDX17;NR4A1;PROX1;SRC;DKK1;EBAG9;ITGB1;TYMS;GOLPH3;ACTL6A;VMP1;KRAS;ADAM10;IKBKG;CDKN1B;PROM1;FURIN;DSP;FBXW11;ICAM1;PVR;STAG2;FBXW7;SENP1;TXNRD3;PPARGC1A;SLC34A2;MDM2;HSP90B1;CXCL16;MELK;MDM4;ID1;BCL2;CCND1;JUN…	1.92071e-09	0.0457939	Disease Biomarkers (Quantity)
Disease Biomarkers (Quantity) of lung neoplasm		345	lung neoplasm	61	17	RALA;ING2;MIR17HG;RAP1GDS1;PTP4A1;SERINC3;MAPK1;RARB;CX3CL1;SP1;FGA;CHKA;DST;PTK2;EGFR;CASP3;HMOX1;SIRT4;SET;NR4A1;ANKRD11;CAND1;DLGAP5;RCHY1;KNG1;KIF23;PDCD4;TFPI;KRAS;TFRC;FAT4;TLR9;PROM1;CDKN1B;SLIT2;SOCS2;DSP;ICAM1;TPX2;SESN2;NR2C1;MDM2;CXCL16;ID1;BCL2;CCND1;CEBPA;MTOR;CENPE;KIAA1524;MET;SASH1;RPS6KB1;HK2;PRKCA;PSMD10;NFE2L2;CRK;NFKB1;RALB;SOD2	1.97442e-09	0.0345023	Disease Biomarkers (Quantity)
Disease Biomarkers (Quantity) of injury		1632	injury	194	11	SLC3A2;MAP3K12;MYLK;RARB;OCLN;GJA1;JAG1;GJB2;CAPN2;HSPA5;PKM;SLC12A2;CASP3;KLF4;NAIP;CASP1;PLAT;HSPD1;RCHY1;ANP32B;CTGF;TPT1;SLIT2;ANKRD1;ICAM1;SMS;PLA2G7;CTSS;ID2;CXCL16;HSP90B1;ID1;NEO1;FZD3;CXADR;LUM;CHST11;CYLD;WNK1;NFE2L2;NFKB1;TGS1;ANXA3;SORL1;SMAD4;SOD2;CYP3A4;RASD1;PUM2;SP1;CD47;FGA;PHACTR4;GJC1;CD59;DAB2;CD55;CD81;CDK1;PPARD;ROCK1;IGFBP6;AREG;PPID;PPL;SIRT1;SRC;MBP;RPL5;PDCD4;AHNAK;TARDB…	2.04199e-09	0.0663929	Disease Biomarkers (Quantity)
Disease Biomarkers (Quantity) of lymph node metastasis		849	lymph node metastasis	116	13	SLC3A2;PCLO;CSE1L;MYO10;MAPK1;ARMC8;OCLN;LDHA;PRKDC;VCL;GJA1;ATP2A2;MALAT1;STC2;GJB2;MKI67;PSAT1;HSPA5;EIF2AK2;MLH1;PKM;KLF4;GTPBP4;LIMA1;VLDLR;HSPD1;DKK1;NDST1;ITGB1;LAMTOR5;WEE1;TP53BP1;SLIT2;B2M;ICAM1;PEA15;SESN2;SEMA5A;HSP90B1;CXCL16;HDAC2;BCL2;CCND1;MTOR;HIF1A;CPA4;E2F6;SASH1;HK2;EPCAM;PCNA;CLDN1;PSMD10;MTUS1;ANXA3;SMAD4;SOD2;EDNRA;ZFX;PRDX3;CPEB4;TBX19;GOLPH3L;BMI1;CXCL5;SP1;CX3CL1;MTDH;PTP…	2.93884e-09	0.052323	Disease Biomarkers (Quantity)
Disease Biomarkers (Quantity) of wound		509	wound	79	15	CXCL5;MAPK1;IGF2BP1;CX3CL1;WHSC1L1;OCLN;GJA1;COL4A2;CXCL12;PTK2;GJB2;EGFR;MKI67;ACOX1;SLC7A1;GGPS1;HMGCR;PPARD;HMGB1;CASP3;KLF4;BRCA2;ITGA6;HMOX1;AREG;ENPP2;PLAT;DPP4;HSPD1;IRS2;P2RX5;SRC;DKK1;EIF4G1;SRSF3;ITGB1;SERPINB1;CTGF;FOXO1;IQGAP1;PLOD2;DDIT3;TPT1;PROM1;ANKRD1;ICAM1;NR3C1;FANCD2;CTSS;WWTR1;REG3A;ADH5;CCT7;CCT6A;ID1;ACSL1;CNOT7;ARHGEF7;CEBPG;CCND1;LUM;HIF1A;STAT1;NF1;XRCC2;NTS;MET;RPS6KB1;…	4.55398e-09	0.0412748	Disease Biomarkers (Quantity)
Disease Biomarkers (Quantity) of atherosclerosis		876	atherosclerosis	118	13	SGMS2;SIRPA;KITLG;MYLK;TNFRSF9;SERPINB9;MYO10;MAPK1;GJA1;JAG1;ATP2A2;CAPN2;MKI67;HSPA5;CASP3;KLF4;CASP1;NCL;ORM1;ADAM17;SCUBE2;VLDLR;DDAH1;DPP4;HSPD1;PLAT;ATF6;IRS2;OSCAR;DKK1;CTGF;TPT1;BACH1;TLR9;B2M;ICAM1;PLA2G7;CTSS;NR1D2;CXCL16;BCL2;HDAC2;ACSL1;LUM;NRG1;HIF1A;HERPUD1;NR5A2;SASH1;CHST11;PCNA;IDE;YWHAZ;NFE2L2;NFKB1;SMAD5;SORL1;CCL20;SOD2;EDNRA;ABCG8;SMAD9;PON2;RPTOR;PON1;CXCL5;APOB;SCARB2;CX3CL…	4.92369e-09	0.0526316	Disease Biomarkers (Quantity)
Disease Biomarkers (Quantity) of chronic lymphocytic leukemia		322	chronic lymphocytic leukemia	57	17	TNFRSF9;DDX46;INPP5F;NT5C3A;CXCL5;PIM1;MAPK1;LCK;CD47;FGA;MTDH;CXCL12;DAPK1;OGT;BRCA1;CDK1;PKM;HMGB1;CASP3;KLF4;DICER1;YWHAQ;NCL;SIRT4;SET;TRIP13;SIRT1;SLC28A3;DKK1;SRC;MCL1;TFPI;TFRC;TLR9;CDKN1B;B2M;ICAM1;FOXO3;AMFR;NT5C2;PRICKLE1;MGEA5;MDM2;TGFBR3;MDM4;HDAC2;BCL2;CCND1;PAWR;STAT1;LYN;TERF2IP;HK2;PCNA;PRKCA;NFE2L2;DPP8	6.43312e-09	0.0325901	Disease Biomarkers (Quantity)
Disease Biomarkers (Quantity) of bladder cancer		671	bladder cancer	96	14	DERL1;MAPK1;PIM1;RARB;UNC5B;GJA1;MALAT1;GJB2;PRRC2C;MKI67;CASP3;KLF4;KDM3A;ITGA6;ZC3HAV1;ATR;RCHY1;DKK1;PPP1R13L;GLRX3;CKS2;TP53BP2;EIF3A;PLOD2;HDAC8;SESN2;SLC34A2;ID2;BCL2;FOXQ1;CCND1;CXADR;PLCE1;E2F3;HIF1A;SNCG;XRCC5;CYP1A1;EPCAM;PAICS;YWHAZ;NFE2L2;MTUS1;ANXA5;MSH3;SOD2;BMI1;DYRK2;CXCL5;APOB;CX3CL1;CD47;MTDH;RAB11A;XRCC6;PTK2;EGFR;MED1;DAPK1;OGT;BRCA1;ROCK1;HMGB1;PDRG1;DICER1;HMMR;HMOX1;KHDRBS1…	7.33955e-09	0.0466246	Disease Biomarkers (Quantity)
Disease Biomarkers (Quantity) of steatohepatitis		429	steatohepatitis	69	16	SGMS2;CYP3A4;CPEB4;TNFRSF9;UPF2;SUV39H2;APOB;FGA;OCLN;VDAC1;NCOA2;DNAJC3;EGFR;ACOX1;HSPA5;ABHD5;HMGCR;CASP3;CASP1;HMOX1;VLDLR;SIRT4;PTPN11;DDAH1;ATR;FKBP5;PLAT;DPP4;SIRT1;MAP3K8;IRS2;ATF6;SERPINF1;DKK1;ELOVL5;TFAM;DDX5;CTGF;FOXO1;IKBKG;MAP3K7;DDIT3;BACH1;MAP3K14;ICAM1;PAFAH1B1;ABCC4;SESN2;CTSS;FBXW7;PPARGC1A;AMFR;NR1D2;TBP;PLIN2;JAK3;ID1;BCL2;ASNS;CRBN;GCGR;HIF1A;ITCH;LAMP2;NFE2L2;CYP2B6;ATF3;NFK…	1.02766e-08	0.0374187	Disease Biomarkers (Quantity)
Disease Biomarkers (Quantity) of pulmonary hypertension		474	pulmonary hypertension	74	15	EDNRA;KITLG;SMAD9;BMPR1A;BMP7;MAPK1;PIM1;CX3CL1;IFNAR1;FGA;PDE1A;LDHA;GJA1;ATP2A2;CXCL12;LOXL4;MAOA;HSPA5;BRCA1;PKM;HMGB1;KLF4;DICER1;CASP1;HMOX1;PTPN11;DDAH1;NR4A1;PLAT;ATF6;METAP2;SRC;CTGF;FOXO1;TFPI;GDF15;IQGAP1;TFRC;DDIT3;NPPB;CDKN1B;CLCN4;ICAM1;CLIC4;ABCC4;FOXO3;AMD1;STIM2;SHROOM3;WWTR1;PPARGC1A;MEF2A;MDM2;TGFBR3;CXCL16;HSP90B1;RTN4;SUMO1;HDAC2;BCL2;FNTA;CCND1;GCH1;DAAM1;MTOR;HIF1A;MCU;PRKCA…	1.10073e-08	0.0392781	Disease Biomarkers (Quantity)
Disease Biomarkers (Quantity) of reperfusion injury		613	reperfusion injury	89	14	EDNRA;OGDH;MAPK1;CX3CL1;CD47;OCLN;RAB11A;LDHA;OPA1;GJA1;JAG1;VDAC1;ATP2A2;CD59;CXCL12;PTK2;CAPN2;EGFR;CD55;MAOA;ACOX1;EIF2AK3;HSPA5;OGT;CDK1;ROCK1;SLC12A2;PPARD;HMGB1;CASP3;CASP1;ADAM17;CASP4;SIKE1;HMOX1;PPID;DDAH1;RAB7A;NR4A1;PLAT;HSPD1;DPP4;SIRT1;ATF6;SRC;CIRBP;TXNRD1;MBP;ITGB1;CTGF;FOXO1;IQGAP1;NPPB;DDIT3;ICAM1;FOXO3;SESN2;PPARGC1A;MDM2;SENP5;HSP90B1;CXCL16;SUMO1;ADH5;ID1;BCL2;CRBN;IL4R;CCND1;…	1.30971e-08	0.0443227	Disease Biomarkers (Quantity)
Disease Biomarkers (Quantity) of diffuse large B-cell lymphoma		225	diffuse large B-cell lymphoma	44	19	TP53BP2;TAP2;TFRC;FBXO11;MIR17HG;DYRK2;PARP9;PIM1;MAPK1;ICAM1;POLQ;CD47;MTDH;PPP2R1B;FBXW7;CCND3;CD59;MKI67;BCL2;HDAC2;CDC42BPA;DTX3L;SMURF2;CCND1;TNFRSF10B;KIF2A;MTOR;HIF1A;HMOX1;LYN;MET;NR4A1;SIRT1;MKNK1;RAD23B;YWHAZ;IL10RB;EIF4EBP1;MSH2;USP9X;BUB1B;ITGB1;SOD2;MCL1	1.74824e-08	0.0264264	Disease Biomarkers (Quantity)
Disease Biomarkers (Quantity) of seizure		481	seizure	74	15	GPC4;KCNN2;MAPK1;PUM2;SP1;SV2A;ATP2B1;FGA;GJA1;JAG1;FGF5;CXCL12;NCOA2;EGFR;ACOX1;DAB1;MKI67;UBQLN1;DAPK1;HSPA5;SLC19A3;SLC12A2;FH;HMGB1;CASP3;LRBA;DICER1;HMOX1;SIRT4;NR4A1;PROX1;PLAT;DPYSL2;ARX;ITGB1;MCL1;TFAM;CTGF;ADAM10;DDIT3;TLR9;SLIT2;HAT1;ICAM1;NR3C1;ADARB1;SMS;PLA2G7;CTSS;BMF;DUSP6;MECP2;RTN4;RINT1;BCL2;HDAC2;PREP;CCND1;GCH1;ADK;MTOR;IL6ST;SLC7A11;SCN8A;RPS6KB1;FOSB;DLD;NFE2L2;SLC1A4;GFRA1;…	2.06457e-08	0.0391327	Disease Biomarkers (Quantity)
Disease Biomarkers (Quantity) of intrauterine growth restriction		394	intrauterine growth restriction	64	16	PON1;SLC5A3;MAPK1;APOB;RARB;ATP2B1;SDC2;OCLN;LDHA;EGFR;MKI67;ATP5B;SLC7A1;IGFBP1;HSP90AA1;PPARD;CASP3;HMOX1;PLAG1;HUWE1;ATR;EIF2S1;SRD5A2;DPP4;HSPD1;KCNQ1OT1;PLAT;IRS2;HNF4G;EIF4EBP1;DKK1;MBP;SLC7A5;TFAM;SFTPB;CTGF;FOXO1;NPPB;TFRC;TLR9;NR3C1;FOXO3;NFAT5;PPARGC1A;TGFBR3;MECP2;PLIN2;DUSP5;BCL2;ASNS;CEBPA;NUP50;E2F3;MTOR;HIF1A;MET;RPS6KB1;MEST;CRKL;SLC38A2;NFE2L2;ANXA5;ODC1;SOD2	2.4136e-08	0.0352811	Disease Biomarkers (Quantity)
Disease Biomarkers (Quantity) of cerebral ischemia		450	cerebral ischemia	70	15	EDNRA;SLC3A1;MAPK1;CX3CL1;SP1;OCLN;OPA1;GJA1;XRCC6;STC2;CXCL12;EGFR;HSPA5;HSPA9;OGT;PRNP;SLC12A2;PPARD;HMGB1;CASP3;KLF4;CASP1;ORM1;AREG;HMOX1;PTPN11;EIF2S1;PLAT;HSPD1;DPP4;SIRT1;ATF6;SERPINF1;CDH7;DKK1;CIRBP;MBP;ITGB1;CP;FOXO1;NPPB;KPNB1;DDIT3;SLIT2;ICAM1;CLIC4;PLA2G7;MEF2A;LRRFIP1;RTN4;BCL2;CCND1;CEBPA;NRG1;MTOR;STAT1;HIF1A;XRCC5;UGCG;RPS6KB1;YWHAB;HAX1;IDE;NFE2L2;TJP1;GFRA1;ATF3;STK4;ODC1;SOD2	3.19952e-08	0.0375536	Disease Biomarkers (Quantity)
Disease Biomarkers (Quantity) of oral cancer		169	oral cancer	36	21	BMI1;PROM1;CDKN1B;ICAM1;SP1;RARB;TPX2;WWTR1;ATP2A2;CXCL12;PTK2;IGF2BP3;MDM2;EGFR;BCL2;CDK1;ERP44;HMGB1;CCND1;CDK2AP1;CASP3;KLF4;DICER1;STAT1;HIF1A;PTPN11;CENPF;EPCAM;DPP4;YWHAZ;PSMD10;NPM1;TXNRD1;OAZ1;KIF11;MCL1	3.70294e-08	0.0222635	Disease Biomarkers (Quantity)
Disease Biomarkers (Quantity) of head and neck cancer		200	head and neck cancer	40	19	SLC3A2;BMI1;STK17A;TLR9;RAD50;FURIN;MAPK1;CD46;LDHA;PTK2;DAB2;RIOK3;MDM2;EGFR;MKI67;HSPA5;DAPK1;BCL2;MLH1;BRCA1;PPARD;HSP90AA1;CCND1;CASP3;CEBPA;KLF4;ITGA6;MTOR;HIF1A;ADAM17;NBN;KIAA1524;MET;FKBP5;CENPF;MSH6;SRC;RCHY1;NFE2L2;SMAD4	4.11276e-08	0.0243309	Disease Biomarkers (Quantity)
Disease Biomarkers (Quantity) of renal cell carcinoma		563	renal cell carcinoma	82	14	KITLG;BHMT;PRDM2;BMP7;MAPK1;PIM1;WTAP;MTDH;PRKDC;LDHA;JAG1;MALAT1;STC2;CD59;FGF5;IGF2BP3;CD55;EGFR;MKI67;MAOA;DAPK1;HMGCR;PKM;FH;HMGB1;TNFRSF10B;KLF4;RCN1;EPHA2;HMOX1;KHDRBS1;ENPP2;MGAT4A;NR4A1;PROX1;TEAD1;DPP4;EIF4EBP1;CIRBP;EBAG9;PDCD4;HNRNPK;TYMS;MCL1;GOLPH3;LNPEP;EIF3D;SLC7A5;ADAM10;MAP3K7;LITAF;CDKN1B;SLIT2;B2M;PEA15;PAQR3;MDM2;TGFBR3;CXCL16;PLIN2;JAK3;BCL2;EP400;SMURF2;CCND1;CXADR;PAWR;E2F3…	4.30662e-08	0.0417303	Disease Biomarkers (Quantity)
Disease Biomarkers (Quantity) of HIV-1 infection		267	HIV-1 infection	48	17	GTF2I;RANBP2;MIR17HG;CXCL5;MAPK1;TSG101;ULBP1;MTDH;XRCC6;CXCL12;CD59;RBBP4;CD55;CD81;EIF2AK2;DAPK1;PRNP;HMGB1;CASP3;DICER1;CASP1;TLR7;HMOX1;PDS5A;KHDRBS1;USP7;DPP4;GADD45A;TOP2B;EIF4EBP1;SRC;MCL1;DHX9;ZC3H15;PSIP1;DDX21;B2M;ICAM1;MDM2;KAT2B;BCL2;HERC5;STAT1;DDX52;NUP43;MAVS;KTN1;DDX18	6.22273e-08	0.0281856	Disease Biomarkers (Quantity)
Disease Biomarkers (Quantity) of chromosomal aberration		108	chromosomal aberration	27	24	TP53BP1;MAP3K7;NPPB;FANCD2;MRE11A;WRN;XRCC6;EGFR;MKI67;REV1;BCL2;MLH1;BRCA1;HMGB1;CEBPA;BRCA2;USP28;XRCC5;CYP1A1;NBN;PLAG1;MET;ATR;CENPF;MECOM;SIRT1;MSH2	6.31858e-08	0.0172524	Disease Biomarkers (Quantity)
Disease Biomarkers (Quantity) of lung adenocarcinoma		543	lung adenocarcinoma	79	14	USP24;SLC3A2;XPO5;KITLG;CYP3A4;FEN1;NIPBL;DYRK2;CXCL5;MAPK1;SP1;IFNGR1;LDHA;MALAT1;CXCL12;IGF2BP3;RASAL2;EGFR;TAOK1;GGPS1;HMGB1;KIF2A;FZD1;DICER1;CASP1;HMOX1;PLAGL2;HSPD1;KCNQ1OT1;SIRT1;TRIT1;IPO7;CBX3;SRSF1;SRC;TXNRD1;HNRNPA1;TYMS;DLC1;SFTPB;AHNAK;CP;KRAS;TFRC;SLIT2;SOCS2;FOXO3;SESN2;CTSS;FBXW7;CCND3;RAD54B;PLIN2;BCL2;ID1;ASNS;CCND1;BEX4;NEO1;CEBPA;PAWR;LUM;E2F3;MTOR;HIF1A;XRCC5;STIL;MET;EPCAM;C…	8.01517e-08	0.0405544	Disease Biomarkers (Quantity)
Disease Biomarkers (Quantity) of aneuploidy		138	aneuploidy	31	22	MYLK;SUV39H2;MAPK1;SP1;STAG2;FBXW7;CCND3;EGFR;MKI67;BCL2;BRCA1;SBDS;LIMA1;KLF4;E2F3;BRCA2;MTOR;CENPE;CENPF;USP44;SIRT1;TOP2A;BUB1;RECQL;EIF4EBP1;MSH2;BUB1B;SMAD4;ODC1;SOD2;WEE1	9.38255e-08	0.0194846	Disease Biomarkers (Quantity)
Disease Biomarkers (Quantity) of hepatitis C		321	hepatitis C	54	16	SGMS2;PON1;APOB;MAPK1;SP1;IFNAR1;ULBP1;OCLN;IFNGR1;CD55;EGFR;CD81;EIF2AK2;HSPA5;IGFBP1;CASP3;TLR7;HMOX1;AREG;ENPP2;NR4A1;DPP4;IRS2;GADD45A;ONECUT1;HNRNPA1;HNRNPK;DDX3X;FOXO1;GDF15;DDIT3;TFRC;TLR9;LAMP3;FOXO3;PLA2G7;NUAK2;PPARGC1A;JAK1;HSP90B1;PLIN2;BCL2;ID1;GAS5;CCND1;CEBPA;EDEM1;MTOR;STAT1;HIF1A;CLTC;CLDN1;NFE2L2;SOD2	9.4007e-08	0.0308395	Disease Biomarkers (Quantity)
Disease Biomarkers (Quantity) of anoxia		125	anoxia	29	23	GDF15;TFRC;DDIT3;MAPK1;ICAM1;FOXO3;NFAT5;LDHA;MEF2A;XRCC6;HSP90B1;MECP2;MAOA;HSPA5;BCL2;PKM;CCND1;CASP3;HIF1A;HMOX1;UGCG;USP46;GPD2;SERPINF1;SRC;NFE2L2;MBP;ATF3;MCL1	1.17452e-07	0.0183544	Disease Biomarkers (Quantity)
Disease Biomarkers (Quantity) of acute lymphoblastic leukemia		265	acute lymphoblastic leukemia	47	17	CTGF;GRIK2;TFRC;MIR17HG;SUV39H2;PROM1;CDKN1B;B2M;IGF2BP1;FBXW11;CD47;WHSC1L1;FGA;FBXW7;CXCL12;MDM2;EGFR;MKI67;MDM4;BCL2;MAGI1;PKM;ASNS;HMGB1;CEBPA;PAWR;KLF4;UBE2Q1;E2F3;MTOR;CASP1;HIF1A;HMMR;HMOX1;PTPN11;TOP2A;DHFR;HPRT1;BUB1B;PPP1R13L;SORL1;USP33;SYNE1;TYMS;UHMK1;ODC1;EPS8	1.29825e-07	0.0276146	Disease Biomarkers (Quantity)
Disease Biomarkers (Quantity) of head and neck squamous cell carcinoma		457	head and neck squamous cell carcinoma	69	15	SLC3A2;RALA;DERL1;BMI1;STK17A;AGO2;CXCL5;PIM1;MAPK1;RARB;CD47;MTDH;JAG1;CALU;ATP2A2;PTK2;LOXL4;EGFR;MKI67;HSPA5;MLH1;BRCA1;CDK2AP1;KLF4;ITGA6;EPHA2;NBN;AREG;HMOX1;SET;TRIP13;SLC31A1;SIRT1;DEK;SRC;GLO1;PPP1R13L;ARPC5;MCL1;CTGF;DDX5;KRAS;IQGAP1;TFRC;CDKN1B;PROM1;B2M;MDM2;HSP90B1;BCL2;GAS5;CCND1;CEBPA;NRG1;MTOR;HIF1A;IL6ST;KIAA1524;XPO1;MET;CENPF;EPCAM;BDKRB2;PRKCA;PSMD10;NFE2L2;RPS6KA3;MTUS1;SMAD4	1.30549e-07	0.036859	Disease Biomarkers (Quantity)
Disease Biomarkers (Quantity) of adenoma		494	adenoma	73	14	SLC3A2;DERL1;CBLL1;BMI1;MAPK1;MTDH;HSPH1;JAG1;GJA1;GUCA2A;CHKA;DAB2;EGFR;MKI67;ABHD5;HSPA5;MLH1;OGT;GPR37;IGFBP1;CDK1;PPARD;KLF4;NAIP;PPID;PLAG1;RAB7A;HUWE1;PLAGL2;PLAT;SIRT1;CBX3;PDCD4;MCL1;DDX6;CP;KRAS;GDF15;NPPB;TFRC;CDKN1B;B2M;FOXO3;PVR;CTSS;FBXW7;CPD;CXCL3;ALPK2;HDAC2;ID1;BCL2;PREP;NEO1;CCND1;CXADR;DUOX2;NUP88;CLTC;HIF1A;STAT1;MET;EPCAM;BDKRB2;PCNA;PDCD6IP;PRKCA;CLDN1;MSH2;SMAD4;ODC1;EPS8;SO…	1.34908e-07	0.0383202	Disease Biomarkers (Quantity)
Disease Biomarkers (Quantity) of polyp		195	polyp	38	19	LNPEP;TFAM;KRAS;GDF15;BMPR1A;TLR9;PROM1;SOCS2;GUCY2C;CTSS;GUCA2A;EGFR;CD55;MKI67;BCL2;MLH1;PPARD;CCND1;HMGB1;KLF4;MTOR;HIF1A;IL6ST;TLR7;HMOX1;HSPD1;PLAT;SIRT1;CLDN1;PRKCA;NPM1;MSH2;ACVR1B;MBP;NFKB1;SMAD4;ODC1;CCL20	1.81018e-07	0.0231566	Disease Biomarkers (Quantity)
Disease Biomarkers (Quantity) of pancreatic neoplasm		219	pancreatic neoplasm	41	18	CTGF;KRAS;GDF15;PROM1;MAPK1;SP1;CTSS;JAG1;CHKA;CXCL12;CD59;EGFR;BCL2;ID1;HSP90AA1;HMGB1;DUOX2;TNFRSF10B;PAWR;BRCA2;TP53INP1;MTOR;HIF1A;IGFBP6;HMOX1;NR5A2;MET;SET;NR4A1;PLAT;NKRF;CCL28;PRKCA;BUB1;SERPINF1;SRC;EIF4EBP1;NFE2L2;MTUS1;ITGB1;SMAD4	1.85925e-07	0.0246691	Disease Biomarkers (Quantity)
Disease Biomarkers (Quantity) of colorectal neoplasm		304	colorectal neoplasm	51	16	MIR17HG;CSE1L;MAPK1;GUCY2C;UNC5B;GUCA2A;CXCL12;EGFR;CD55;PSAT1;ABHD5;CSNK1A1;PPARD;HMGB1;KLF4;CDC5L;ETV4;PLAGL2;IPO7;MAP3K8;GLO1;MCL1;DDX3X;DDX6;DDX5;CTGF;UPF1;CDKN1B;B2M;ABCC4;ZAK;MRE11A;HIPK1;STIM2;HDAC2;ID1;BCL2;FOXQ1;CCND1;IL4R;UBE2Q1;ZCCHC11;HIF1A;DDX56;EPCAM;CLDN1;ATF3;ANXA3;SMAD4;ODC1;CCL20	2.33204e-07	0.029361	Disease Biomarkers (Quantity)
Disease Biomarkers (Quantity) of hyperplasia		348	hyperplasia	56	16	SLC3A2;GNPAT;KITLG;MAPK1;TSG101;CD47;VCL;GJA1;LECT2;DAB2;EGFR;MKI67;EIF2AK2;HSPA5;RBL1;IGFBP1;MOB1A;CASP3;KLF4;EPHA2;VLDLR;PTPN11;HUWE1;DPP4;SERPINF1;DKK1;SRC;RCHY1;TXNRD1;MBP;ITGB1;FOXG1;CTGF;TFRC;CDKN1B;ANKRD1;ICAM1;NR3C1;FANCD2;CTSS;SENP1;BMF;WWTR1;BCL2;CCND1;CXADR;E2F3;HIF1A;NF1;MET;FUBP1;CYLD;PCNA;NFE2L2;SMAD4;SOD2	2.4997e-07	0.0315315	Disease Biomarkers (Quantity)
Disease Biomarkers (Quantity) of glucose intolerance		282	glucose intolerance	48	16	SGMS2;TNFRSF9;NNT;BMPR1A;APOB;PTRF;CDKAL1;ATP2A2;DNAJC3;IGFBP1;NCOA5;PPARD;HMGB1;ENPP1;ORM1;HMOX1;VLDLR;ENPP2;PTPN11;DDAH1;EIF2S1;GLIS3;HSPD1;PLAT;DPP4;SIRT1;ASXL2;IRS2;ELOVL5;CTGF;CP;FOXO1;GDF15;TFRC;DDIT3;UBE2D3;PLA2G7;ADCY5;MGEA5;NUCKS1;TBP;PLIN2;ID1;FOXQ1;CRBN;NUCB2;MTOR;IDE	3.40346e-07	0.0279395	Disease Biomarkers (Quantity)
Disease Biomarkers (Quantity) of aggression		224	aggression	41	18	SLC3A2;KRAS;GDF15;BMI1;CPSF2;CDKN1B;FURIN;MAPK1;FOXO3;MTDH;JAG1;GJA1;CCND3;PPARGC1A;TTL;EGFR;MECP2;HSP90B1;MKI67;MAOA;BCL2;HDAC2;MLH1;OGT;BRCA1;HIP1;CXADR;HIF1A;ADAM17;NTS;MECOM;EPCAM;PLAT;CLDN1;ZMYND11;SRC;SMAD4;SOD2;PDCD10;DDX3X;GOLPH3	3.48211e-07	0.0245951	Disease Biomarkers (Quantity)
Disease Biomarkers (Quantity) of nasopharyngeal carcinoma		397	nasopharyngeal carcinoma	61	15	EDNRA;BMI1;AGO2;MAPK1;SP1;CUL3;FGA;MTDH;LDHA;MALAT1;STC2;CXCL12;DAB2;RRM2;CD55;EGFR;PSAT1;HSPA5;DAPK1;BRCA1;TNFAIP2;KLF4;DICER1;EPHA2;MAP3K8;SERPINF1;EIF4EBP1;EIF4G1;GLRX3;PDCD4;HNRNPK;MCL1;CTGF;KRAS;CDKN1B;B2M;PPP2R2C;ICAM1;BCAT1;DUSP6;MDM2;CXCL16;HSP90B1;BCL2;FOXQ1;CCND1;UGDH;MTOR;HIF1A;IL6ST;KIAA1524;MET;FUBP1;CENPF;HK2;EPCAM;CYLD;HAX1;MSH3;BRD3;CCL20	3.81482e-07	0.0335165	Disease Biomarkers (Quantity)
Disease Biomarkers (Quantity) of cardiomyopathy		284	cardiomyopathy	48	16	EDNRA;PTRF;VCL;GJA1;OPA1;ATP2A2;CXCL12;NSUN4;ACOX1;FERMT2;PPARD;ABCC9;DICER1;ADAM17;HMOX1;PPID;VLDLR;PTPN11;DPP4;SIRT1;IRS2;MNAT1;PPP1R13L;RND3;MCL1;CTGF;CP;FOXO1;NPPB;DSP;ANKRD1;ICAM1;DTNA;MRPL39;PPARGC1A;TBP;CXCL16;HDAC2;RCE1;CXADR;BDKRB2;TK2;NFE2L2;LAMP2;TJP1;WDR12;SOD2;AARS	4.21537e-07	0.027907	Disease Biomarkers (Quantity)
Disease Biomarkers (Quantity) of alcohol drinking		399	alcohol drinking	61	15	EDNRA;CYP3A4;PON1;MAPK1;APOB;CX3CL1;EEF1A1;OCLN;ATP2A2;CD59;CAPN2;EGFR;MAOA;HSPA5;HMGCR;IGFBP1;SPN;HMGB1;CASP3;ORM1;HMOX1;VLDLR;RAB7A;FKBP5;EIF2S1;PLAT;SIRT1;IRS2;SERPINF1;DKK1;TFAM;NPPB;DDIT3;ICAM1;FOXO3;IL1RAP;ADCY5;SLC19A2;MEF2A;REG3A;DYRK1A;HDAC2;BCL2;SIGMAR1;CCND1;CEBPA;HIF1A;TNRC6A;CYP1A1;RPS6KB1;FOSB;PCNA;CLDN1;YWHAZ;LAMP2;NFE2L2;TJP1;CYP2B6;TGS1;ODC1;SOD2	4.54662e-07	0.0334797	Disease Biomarkers (Quantity)
Disease Biomarkers (Quantity) of metastatic breast cancer		205	metastatic breast cancer	38	18	TP53BP2;CP;ICAM1;EEF1A1;SDC2;MTDH;WWTR1;PTK2;MDM2;RASAL2;EGFR;MKI67;RSU1;BCL2;ETV1;CBX5;HMGB1;HIP1;KLF4;DICER1;VAPB;EPHA2;ETV4;ORM1;ITCH;SNCG;UGCG;ENPP2;MET;NR4A1;EPCAM;SIK1;ITGA1;YWHAZ;SRC;DKK1;PCDH7;STARD13	6.73865e-07	0.0230164	Disease Biomarkers (Quantity)
Disease Biomarkers (Quantity) of tongue cancer		38	tongue cancer	14	35	RAB1A;RNF139;BMI1;EPHA2;KIAA1524;HMOX1;PCNA;GADD45A;PTK2;MDM2;EGFR;BCL2;GOLPH3;SOD2	7.71757e-07	0.00928382	Disease Biomarkers (Quantity)
Disease Biomarkers (Quantity) of colon carcinoma		282	colon carcinoma	47	16	CYP3A4;MYLK;IQGAP1;PROM1;ICAM1;MAPK1;PVR;GUCY2C;CTSS;GUCA2A;CCND3;CXCL12;IGF2BP3;SMC3;TBP;EGFR;ACOX1;PSAT1;BCL2;CDK1;PKM;HMGB1;CCND1;CASP3;CXADR;LUM;USP28;MTOR;HIF1A;ADAM17;IGFBP6;KIAA1524;AREG;MET;MECOM;HK2;SIRT1;CLDN1;SRC;BUB1B;SMAD4;PDCD4;ODC1;TYMS;SOD2;MCL1;WEE1	8.38041e-07	0.0273415	Disease Biomarkers (Quantity)
Disease Biomarkers (Quantity) of toxicity		434	toxicity	64	14	ALS2;CYP3A4;BMI1;PON1;NT5C3A;MAPK1;CX3CL1;OCLN;OPA1;INPP1;EGFR;MAOA;REV1;ORC2;BRCA1;PRNP;IGFBP1;HMGCR;CASP3;DICER1;CASP1;ORM1;HMOX1;EIF2S1;NR4A1;PLAT;SIRT1;SERPINF1;GADD45A;SRC;NPM1;GLO1;DRD5;TYMS;MCL1;TFAM;TP53BP1;CP;TARDBP;TFRC;DDIT3;DSP;ABCC4;HFE;MDM2;BCL2;RAB1A;ETHE1;SIGMAR1;VPS35;CCND1;ADH4;MTOR;GADD45B;ADNP2;CYP1A1;SLC7A11;PCNA;CLDN1;VPS26A;NFE2L2;TJP1;CYP2B6;SOD2	8.64485e-07	0.03452	Disease Biomarkers (Quantity)
Disease Biomarkers (Quantity) of insulin resistance		692	insulin resistance	91	13	SGMS2;EDNRA;ABCG8;GPC4;TNFRSF9;RPTOR;PON1;AGO2;CXCL5;SLC5A3;APOB;MAPK1;GUCY2C;ATP2B1;PTRF;ATP2A2;EGFR;EIF2AK3;EIF2AK2;ABHD5;OGT;IGFBP1;PRNP;HMGCR;ROCK1;PPARD;HMGB1;KLF4;ENPP1;ADAM17;VLDLR;SIRT4;ENPP2;PTPN11;EIF2S1;FKBP5;NR4A1;PLAT;DPP4;HSPD1;ASXL2;SIRT1;IRS2;MAP3K8;SERPINF1;TNKS;PDCD4;MTRNR2L1;TFAM;AHI1;FOXO1;IKBKG;GDF15;TFRC;NPPB;DDIT3;BACH1;MAP3K14;ICAM1;NR3C1;FOXO3;PEA15;SESN2;PLA2G7;ADCY5;PPA…	8.79734e-07	0.0436451	Disease Biomarkers (Quantity)
Disease Biomarkers (Quantity) of epilepsy		389	epilepsy	59	15	CYP3A4;NLGN1;BMI1;CHD2;PUM2;MAPK1;KCNN2;CX3CL1;SV2A;ATRN;GJA1;JAG1;GABBR1;EIF2AK3;MAOA;SLC6A9;MED1;HSPA5;DAPK1;PRNP;SLC12A2;HMGB1;CASP3;SIRT4;SIRT1;WASL;DPYSL2;DKK1;MBP;HNRNPU;MAP3K7;DDIT3;PROM1;SLC35A1;ICAM1;NR3C1;FOXO3;AMD1;TLN2;MECP2;RTN4;TDP2;HDAC2;BCL2;NEO1;CCND1;ST3GAL5;ADK;MTOR;HIF1A;SLC7A11;SCN8A;RPS6KB1;FOSB;YWHAZ;ADAM22;NFE2L2;TGS1;ODC1	9.15891e-07	0.0325248	Disease Biomarkers (Quantity)
Disease Biomarkers (Quantity) of blast crisis		81	blast crisis	21	25	RBM15;JUNB;CEBPA;IKBKG;PRDM2;MIR17HG;LYN;KIAA1524;SOCS2;XPO1;HMOX1;APOB;ICAM1;SET;CD47;MECOM;BCAT1;PAPOLA;GADD45A;MDM2;BCL2	9.99494e-07	0.013601	Disease Biomarkers (Quantity)
Disease Biomarkers (Quantity) of multiple primary neoplasm		81	multiple primary neoplasm	21	25	OGT;NAT10;SLC7A5;CPEB4;TTK;MCM6;TPX2;SET;NR4A1;USP7;LRRC15;MKNK1;PTP4A2;BUB1;NR2C1;RCHY1;BUB1B;EGFR;CD81;BCL2;BLM	9.99494e-07	0.013601	Disease Biomarkers (Quantity)
Disease Biomarkers (Quantity) of heart disease		310	heart disease	50	16	EDNRA;HACE1;PON1;APOB;FGA;GJA1;ATP2A2;NCOA2;GJB2;HMGB2;BRCA1;FERMT2;HMGB1;DICER1;CASP1;ADAM17;HMOX1;HSPD1;DPP4;DKK1;RND3;MCL1;TFAM;CTGF;FOXO1;TFPI;GDF15;NPPB;DDIT3;ICAM1;NR3C1;PLA2G7;TLN2;PPARGC1A;BCL2;ACSL1;SIGMAR1;FUNDC1;DAAM1;NRG1;MTOR;HIF1A;IL6ST;NTS;BDKRB2;PRKCA;NFE2L2;ATF3;ANXA5;SOD2	1.02323e-06	0.0286697	Disease Biomarkers (Quantity)
